# Supplementary material for: Novel Homozygous ADAMTS2 Variants and Associated Disease Phenotypes in Dogs with Dermatosparactic Ehlers–Danlos Syndrome
Source: Genes (Basel). 2022 Nov 19;13(11):2158. doi: 10.3390/genes13112158 (PMC9690363; doi:10.3390/genes13112158)
Supplement: Supplementary file 1 [file genes-13-02158-s001.zip]

Archive with 1 entries (1 files):
- genes-2022577-supplementary.xlsx
