# Supplementary material for: Novel Homozygous ADAMTS2 Variants and Associated Disease Phenotypes in Dogs with Dermatosparactic Ehlers–Danlos Syndrome
Source: Genes (Basel). 2022 Nov 19;13(11):2158. doi: 10.3390/genes13112158 (PMC9690363; doi:10.3390/genes13112158)
Supplement: Supplementary file 1 [file genes-13-02158-s001.zip › genes-2022577-supplementary.xlsx]

## Sheet: Sheet1
Supplementary Table S1: SRA BioSample IDs and metadata for dogs sequenced in this study and control samples used in the WGS analysis cohort.
lab_id	international_id	BioSample	Case/Control	metadata_breed	CompositeBreed	metadata_sex	AnimalTaxon_id	SRA_Taxon_id	metadata_genus_species	CompositeTaxonID
199943	UMCUSAM000000199943	SAMN12700532	Case	Pit_Bull_Terrier	PitBullTerrier	male	9615	9615	Canis_lupus_familiaris	9615
200149	UMCUSAF000000200149	SAMN12700554	Case	Alapaha_Blue_Blood_Bulldog	AlapahaBlueBloodBulldog	female	9615	9615	Canis_lupus_familiaris	9615
202860	UMCUSAM000000202860	SAMN13655913	Case	Catahoula_Leopard_Dog	CatahoulaLeopard	male	9615	9615	Canis_lupus_familiaris	9615
70665	UMCUSAM000000070665	SAMN03580379	Control	Chinese_Crested	ChineseCrested	male	9615	9615	Canis_lupus_familiaris	9615
70666	UMCUSAM000000070666	SAMN03580380	Control	Standard_Poodle	StandardPoodle	male	9615	9615	Canis_lupus_familiaris	9615
70667	UMCUSAM000000070667	SAMN03580381	Control	Airedale	Airedale	male	9615	9615	Canis_lupus_familiaris	9615
70668	UMCUSAF000000070668	SAMN04196845	Control	Basenji	Basenji	female	9615	9615	Canis_lupus_familiaris	9615
71101	UMCUSAU000000071101	SAMN03323670	Control	Soft_Coated_Wheaten_Terrier	SoftCoatedWheatenTerrier	female	9615	9615	Canis_lupus_familiaris	9615
71102	UMCUSAM000000071102	SAMN04196846	Control	Kerry_Blue_Terrier_x_beagle_cross	Cross-Beagle-KerryBlueTerrier	male	9615	9615	Canis_lupus_familiaris	9615
72021	UMCUSAU000000072021	SAMN03323672	Control	English_Cocker_Spaniel	EnglishCockerSpaniel	male	9615	9615	Canis_lupus_familiaris	9615
72021	UMCUSAU000000072021	SAMN10940759	Control	English_Cocker_Spaniel	EnglishCockerSpaniel	MISSING	9615	9615	Canis_lupus_familiaris	9615
72022	UMCUSAF000000072022	SAMN04196847	Control	Miniature_Schnauzer	MiniatureSchnauzer	female	9615	9615	Canis_lupus_familiaris	9615
72023	UMCUSAM000000072023	SAMN04196848	Control	Labrador_Retriever	LabradorRetreiver	male	9615	9615	Canis_lupus_familiaris	9615
72024	UMCUSAU000000072024	SAMN03580382	Control	Chinook	Chinook	female	9615	9615	Canis_lupus_familiaris	9615
73322	UMCUSAU000000073322	SAMN03145702	Control	Pembroke_Welsh_Corgi	PembrokeWelshCorgi	male	9615	9615	Canis_lupus_familiaris	9615
73323	UMCUSAU000000073323	SAMN03145703	Control	Pembroke_Welsh_Corgi	PembrokeWelshCorgi	female	9615	9615	Canis_lupus_familiaris	9615
73324	UMCUSAU000000073324	SAMN03580383	Control	Pointer	Pointer	female	9615	9615	Canis_lupus_familiaris	9615
73913	UMCUSAU000000073913	SAMN03580384	Control	Jack_Russell_Terrier	JackRusselTerrier	male	9615	9615	Canis_lupus_familiaris	9615
73914	UMCUSAU000000073914	SAMN03580385	Control	Italian_Greyhound	ItalianGreyhound	male	9615	9615	Canis_lupus_familiaris	9615
73915	UMCUSAU000000073915	SAMN03580386	Control	Saint_Bernard	SaintBernard	male	9615	9615	Canis_lupus_familiaris	9615
74408	UMCUSAF000000074408	SAMN03580387	Control	Kerry_Blue_Terrier	KerryBlueTerrier	female	9615	9615	Canis_lupus_familiaris	9615
74409	UMCUSAM000000074409	SAMN03580388	Control	Portuguese_Podengo	PortuguesePodengo	male	9615	9615	Canis_lupus_familiaris	9615
74410	UMCUSAM000000074410	SAMN03580389	Control	Border_Collie	BorderCollie	male	9615	9615	Canis_lupus_familiaris	9615
74411	UMCUSAF000000074411	SAMN03580390	Control	Airedale_Terrier	Airedale	female	9615	9615	Canis_lupus_familiaris	9615
80702	UMCUSAU000000080702	SAMN03580391	Control	English_Springer_Spaniel	EnglishSpringerSpaniel	male	9615	9615	Canis_lupus_familiaris	9615
80703	UMCUSAU000000080703	SAMN03580392	Control	German_Shepherd	GermanShephard	male	9615	9615	Canis_lupus_familiaris	9615
80704	UMCUSAU000000080704	SAMN03580393	Control	Basenji	Basenji	female	9615	9615	Canis_lupus_familiaris	9615
85975	UMCUSAM000000085975	SAMN10940760	Control	Golden_Retriever	GoldenRetriever	male	9615	9615	Canis_lupus_familiaris	9615
85976	UMCUSAF000000085976	SAMN10940761	Control	Standard_Poodle	StandardPoodle	female	9615	9615	Canis_lupus_familiaris	9615
86392	UMCUSAU000000086392	SAMN10940762	Control	Scottish_Terrier	ScottishTerrier	MISSING	9615	9615	Canis_lupus_familiaris	9615
86393	UMCUSAU000000086393	SAMN03580394	Control	Scottish_Terrier	ScottishTerrier	MISSING	9615	9615	Canis_lupus_familiaris	9615
86394	UMCUSAU000000086394	SAMN03580395	Control	West_Highland_White_Terrier	WestHighlandWhiteTerrier	MISSING	9615	9615	Canis_lupus_familiaris	9615
86395	UMCUSAU000000086395	SAMN03580396	Control	West_Highland_White_Terrier	WestHighlandWhiteTerrier	MISSING	9615	9615	Canis_lupus_familiaris	9615
86396	UMCUSAU000000086396	SAMN03580397	Control	West_Highland_White_Terrier	WestHighlandWhiteTerrier	MISSING	9615	9615	Canis_lupus_familiaris	9615
86397	UMCUSAU000000086397	SAMN03580398	Control	West_Highland_White_Terrier	WestHighlandWhiteTerrier	MISSING	9615	9615	Canis_lupus_familiaris	9615
86398	UMCUSAF000000086398	SAMN03580399	Control	Labrador_retriever	LabradorRetreiver	female	9615	9615	Canis_lupus_familiaris	9615
86399	UMCUSAF000000086399	SAMN03323668	Control	Black_Russian_Terrier	BlackRussianTerrier	female	9615	9615	Canis_lupus_familiaris	9615
86400	UMCUSAF000000086400	SAMN03580400	Control	Jack_Russell_Terrier	JackRusselTerrier	female	9615	9615	Canis_lupus_familiaris	9615
86401	UMCUSAM000000086401	SAMN03580401	Control	Scottish_Deerhound	ScottishDeerhound	male	9615	9615	Canis_lupus_familiaris	9615
86402	UMCUSAM000000086402	SAMN03580402	Control	Golden_Retriever	GoldenRetriever	male	9615	9615	Canis_lupus_familiaris	9615
86403	UMCUSAM000000086403	SAMN03580403	Control	Tibetan_Terrier	TibetanTerrier	male	9615	9615	Canis_lupus_familiaris	9615
86404	UMCUSAF000000086404	SAMN03580404	Control	Jack_Russell_Terrier	JackRusselTerrier	female	9615	9615	Canis_lupus_familiaris	9615
86405	UMCUSAF000000086405	SAMN03580405	Control	Berger_Picard	BergerPicard	female	9615	9615	Canis_lupus_familiaris	9615
86406	UMCUSAM000000086406	SAMN03580406	Control	Tibetan_Terrier	TibetanTerrier	male	9615	9615	Canis_lupus_familiaris	9615
86407	UMCUSAF000000086407	SAMN03580407	Control	Border_Terrier	BorderTerrier	female	9615	9615	Canis_lupus_familiaris	9615
86408	UMCUSAM000000086408	SAMN03580408	Control	Standard_Poodle	StandardPoodle	male	9615	9615	Canis_lupus_familiaris	9615
86409	UMCUSAF000000086409	SAMN03145704	Control	Pembroke_Welsh_Corgi	PembrokeWelshCorgi	female	9615	9615	Canis_lupus_familiaris	9615
86412	UMCUSAF000000086412	SAMN10940763	Control	Rottweiler	Rottweiler	female	9615	9615	Canis_lupus_familiaris	9615
86413	UMCUSAF000000086413	SAMN10940764	Control	Newfoundland	Newfoundland	female	9615	9615	Canis_lupus_familiaris	9615
86414	UMCUSAM000000086414	SAMN03580409	Control	Doberman	DobermanPinscher	male	9615	9615	Canis_lupus_familiaris	9615
86415	UMCUSAF000000086415	SAMN10940765	Control	Doberman	DobermanPinscher	female	9615	9615	Canis_lupus_familiaris	9615
88175	UMCUSAU000000088175	SAMN03580410	Control	Soft_Coated_Wheaten_Terrier	SoftCoatedWheatenTerrier	MISSING	9615	9615	Canis_lupus_familiaris	9615
88176	UMCUSAU000000088176	SAMN03580411	Control	Soft_Coated_Wheaten_Terrier	SoftCoatedWheatenTerrier	MISSING	9615	9615	Canis_lupus_familiaris	9615
88177	UMCUSAU000000088177	SAMN03580412	Control	Mastiff	Mastiff	MISSING	9615	9615	Canis_lupus_familiaris	9615
88178	UMCUSAU000000088178	SAMN03075611	Control	Chinese_crested	ChineseCrested	male	9615	9615	Canis_lupus_familiaris	9615
88649	UMCUSAM000000088649	SAMN03580413	Control	Shetland_Sheepdog	ShetlandSheepdog	male	9615	9615	Canis_lupus_familiaris	9615
88650	UMCUSAM000000088650	SAMN03323676	Control	Standard_Schnauzer	StandardSchnauzer	male	9615	9615	Canis_lupus_familiaris	9615
88650	UMCUSAM000000088650	SAMN10940766	Control	Standard_Schnauzer	StandardSchnauzer	male	9615	9615	Canis_lupus_familiaris	9615
88986	UMCUSAF000000088986	SAMN04196849	Control	Berger_Picard	BergerPicard	female	9615	9615	Canis_lupus_familiaris	9615
88987	UMCUSAM000000088987	SAMN04196850	Control	Airedale_Terrier	Airedale	male	9615	9615	Canis_lupus_familiaris	9615
88988	UMCUSAM000000088988	SAMN03323671	Control	Soft_Coated_Wheaten_Terrier	SoftCoatedWheatenTerrier	male	9615	9615	Canis_lupus_familiaris	9615
88988	UMCUSAM000000088988	SAMN10940767	Control	Soft_Coated_Wheaten_Terrier	SoftCoatedWheatenTerrier	male	9615	9615	Canis_lupus_familiaris	9615
88989	UMCUSAF000000088989	SAMN04196851	Control	Australian_Shepherd	AustralianShepherd	female	9615	9615	Canis_lupus_familiaris	9615
89447	UMCUSAM000000089447	SAMN04196852	Control	Jack_Russell_Terrier	JackRusselTerrier	male	9615	9615	Canis_lupus_familiaris	9615
89448	UMCUSAF000000089448	SAMN03323673	Control	English_Cocker_Spaniel	EnglishCockerSpaniel	female	9615	9615	Canis_lupus_familiaris	9615
89448	UMCUSAF000000089448	SAMN10940768	Control	English_Cocker_Spaniel	EnglishCockerSpaniel	female	9615	9615	Canis_lupus_familiaris	9615
89449	UMCUSAF000000089449	SAMN04196853	Control	Black_&amp;_Tan_Coonhound	BlackAndTanCoonhound	female	9615	9615	Canis_lupus_familiaris	9615
89450	UMCUSAF000000089450	SAMN03323674	Control	Rottweiler	Rottweiler	female	9615	9615	Canis_lupus_familiaris	9615
90481	UMCUSAM000000090481	SAMN04196854	Control	Golden_Retriever	GoldenRetriever	male	9615	9615	Canis_lupus_familiaris	9615
90482	UMCUSAF000000090482	SAMN04196855	Control	Border_Terrier	BorderTerrier	female	9615	9615	Canis_lupus_familiaris	9615
90483	UMCUSAM000000090483	SAMN04196856	Control	Border_Terrier	BorderTerrier	male	9615	9615	Canis_lupus_familiaris	9615
90594	UMCUSAM000000090594	SAMN04196857	Control	English_Springer_Spaniel	EnglishSpringerSpaniel	male	9615	9615	Canis_lupus_familiaris	9615
90595	UMCUSAM000000090595	SAMN04196858	Control	English_Setter	EnglishSetter	male	9615	9615	Canis_lupus_familiaris	9615
91179	UMCUSAU000000091179	SAMN04196859	Control	Gordon_Setter	GordonSetter	UNKNOWN	9615	9615	Canis_lupus_familiaris	9615
91180	UMCUSAF000000091180	SAMN04196860	Control	Berger_Picard	BergerPicard	female	9615	9615	Canis_lupus_familiaris	9615
92564	UMCUSAM000000092564	SAMN03323675	Control	Nova_Scotia_Duck_Tolling_Retriever	NovaScotiaDuckTollingRetriever	male	9615	9615	Canis_lupus_familiaris	9615
92565	UMCUSAM000000092565	SAMN04196861	Control	Shiba_Inu	ShibaInu	male	9615	9615	Canis_lupus_familiaris	9615
92566	UMCUSAF000000092566	SAMN04196862	Control	Labrador_Retriever	LabradorRetreiver	female	9615	9615	Canis_lupus_familiaris	9615
92567	UMCUSAF000000092567	SAMN03323669	Control	Golden_Retriever	GoldenRetriever	female	9615	9615	Canis_lupus_familiaris	9615
92751	UMCUSAF000000092751	SAMN03323677	Control	Australian_Cattle_Dog	AustralianCattle	female	9615	9615	Canis_lupus_familiaris	9615
94080	UMCUSAM000000094080	SAMN04196863	Control	Lowchen	Lowchen	male	9615	9615	Canis_lupus_familiaris	9615
94089	UMCUSAF000000094089	SAMN04196864	Control	Cane_Corso	CaneCorso	female	9615	9615	Canis_lupus_familiaris	9615
94090	UMCUSAM000000094090	SAMN04196865	Control	Labrador_Retriever	LabradorRetreiver	male	9615	9615	Canis_lupus_familiaris	9615
105990	UMCUSAF000000105990	SAMN06159667	Control	English_Setter	EnglishSetter	female	9615	9615	Canis_lupus_familiaris	9615
107833	UMCUSAM000000107833	SAMN06159668	Control	Field_Spaniel	FieldSpaniel	male	9615	9615	Canis_lupus_familiaris	9615
107834	UMCUSAM000000107834	SAMN06159669	Control	Standard_Schnauzer	StandardSchnauzer	male	9615	9615	Canis_lupus_familiaris	9615
107835	UMCUSAM000000107835	SAMN06159670	Control	Dachshund	Dachshund	male	9615	9615	Canis_lupus_familiaris	9615
107836	UMCUSAM000000107836	SAMN06159671	Control	Bouvier_des_Flandres	BouvierDesFlandres	male	9615	9615	Canis_lupus_familiaris	9615
107837	UMCUSAM000000107837	SAMN06159672	Control	Great_Dane	GreatDane	male	9615	9615	Canis_lupus_familiaris	9615
107838	UMCUSAM000000107838	SAMN06159673	Control	Border_Terrier	BorderTerrier	male	9615	9615	Canis_lupus_familiaris	9615
107839	UMCUSAF000000107839	SAMN05770194	Control	Shiba_Inu	ShibaInu	female	9615	9615	Canis_lupus_familiaris	9615
107841	UMCUSAM000000107841	SAMN06159674	Control	Great_Swiss_Mountain_Dog	GreaterSwissMountainDog	male	9615	9615	Canis_lupus_familiaris	9615
107842	UMCUSAF000000107842	SAMN06159675	Control	Standard_Poodle	StandardPoodle	female	9615	9615	Canis_lupus_familiaris	9615
109668	UMCUSAM000000109668	SAMN06159676	Control	Dachshund	Dachshund	male	9615	9615	Canis_lupus_familiaris	9615
109669	UMCUSAF000000109669	SAMN06159677	Control	Spinone_Italiano	SpinoneItaliano	female	9615	9615	Canis_lupus_familiaris	9615
109670	UMCUSAM000000109670	SAMN06159678	Control	Berger_Picard	BergerPicard	male	9615	9615	Canis_lupus_familiaris	9615
109671	UMCUSAM000000109671	SAMN06159679	Control	Chesapeake_Bay_Retriever	ChesapeakeBayRetriever	male	9615	9615	Canis_lupus_familiaris	9615
109672	UMCUSAF000000109672	SAMN06159680	Control	Gordon_Setter	GordonSetter	female	9615	9615	Canis_lupus_familiaris	9615
117995	UMCUSAM000000117995	SAMN06159681	Control	Beagle	Beagle	male	9615	9615	Canis_lupus_familiaris	9615
117996	UMCUSAM000000117996	SAMN06159682	Control	English_Setter	EnglishSetter	male	9615	9615	Canis_lupus_familiaris	9615
117997	UMCUSAF000000117997	SAMN06159683	Control	Great_Dane	GreatDane	female	9615	9615	Canis_lupus_familiaris	9615
117998	UMCUSAM000000117998	SAMN06159684	Control	Irish_Terrier	IrishTerrier	male	9615	9615	Canis_lupus_familiaris	9615
117999	UMCUSAM000000117999	SAMN06159685	Control	Labrador_Retriever	LabradorRetreiver	male	9615	9615	Canis_lupus_familiaris	9615
118000	UMCUSAM000000118000	SAMN06159686	Control	mix-Dachshund_X	Cross-Dachshund	male	9615	9615	Canis_lupus_familiaris	9615
118001	UMCUSAM000000118001	SAMN06159687	Control	Standard_Schnauzer	StandardSchnauzer	male	9615	9615	Canis_lupus_familiaris	9615
118002	UMCUSAF000000118002	SAMN06159688	Control	Standard_Schnauzer	StandardSchnauzer	female	9615	9615	Canis_lupus_familiaris	9615
118003	UMCUSAM000000118003	SAMN06159689	Control	Basenji	Basenji	male	9615	9615	Canis_lupus_familiaris	9615
119034	UMCUSAM000000119034	SAMN10940769	Control	Alaskan_Malamute	AlaskanMalamute	male	9615	9615	Canis_lupus_familiaris	9615
119035	UMCUSAM000000119035	SAMN10940770	Control	Bouvier_des_Flandres	BouvierDesFlandres	male	9615	9615	Canis_lupus_familiaris	9615
119036	UMCUSAF000000119036	SAMN10940771	Control	mix-Maltese_X_Poodle	Cross-Maltese-Poodle	female	9615	9615	Canis_lupus_familiaris	9615
119037	UMCUSAM000000119037	SAMN10940772	Control	Otterhound	Otterhound	male	9615	9615	Canis_lupus_familiaris	9615
119038	UMCUSAF000000119038	SAMN10940773	Control	Shetland_Sheepdog	ShetlandSheepdog	female	9615	9615	Canis_lupus_familiaris	9615
119039	UMCUSAF000000119039	SAMN10940774	Control	Chesapeake_Bay_Retriever	ChesapeakeBayRetriever	female	9615	9615	Canis_lupus_familiaris	9615
119040	UMCUSAM000000119040	SAMN10940775	Control	Labrador_Retriever	LabradorRetreiver	male	9615	9615	Canis_lupus_familiaris	9615
119041	UMCUSAM000000119041	SAMN10940776	Control	Dutch_Shepherd	DutchShepherd	male	9615	9615	Canis_lupus_familiaris	9615
142332	UMCUSAM000000142332	SAMN10940777	Control	Jack_Russell_Terrier	JackRusselTerrier	male	9615	9615	Canis_lupus_familiaris	9615
142333	UMCUSAM000000142333	SAMN10940778	Control	mix-Labrador_Retriever_X	Cross-LabradorRetriever	male	9615	9615	Canis_lupus_familiaris	9615
142334	UMCUSAF000000142334	SAMN10940779	Control	English_Setter	EnglishSetter	female	9615	9615	Canis_lupus_familiaris	9615
142335	UMCUSAM000000142335	SAMN10940780	Control	Pomeranian	Pomeranian	male	9615	9615	Canis_lupus_familiaris	9615
142336	UMCUSAM000000142336	SAMN10940781	Control	Irish_Wolfhound	IrishWolfhound	male	9615	9615	Canis_lupus_familiaris	9615
142337	UMCUSAM000000142337	SAMN10940782	Control	Shiba_Inu	ShibaInu	male	9615	9615	Canis_lupus_familiaris	9615
142338	UMCUSAM000000142338	SAMN10940783	Control	English_Springer_Spaniel	EnglishSpringerSpaniel	male	9615	9615	Canis_lupus_familiaris	9615
142339	UMCUSAM000000142339	SAMN10940784	Control	Standard_Schnauzer	StandardSchnauzer	male	9615	9615	Canis_lupus_familiaris	9615
142340	UMCUSAM000000142340	SAMN10940785	Control	Giant_Schnauzer	GiantSchnauzer	male	9615	9615	Canis_lupus_familiaris	9615
142341	UMCUSAM000000142341	SAMN10940786	Control	Cane_Corso	CaneCorso	male	9615	9615	Canis_lupus_familiaris	9615
143409	UMCUSAM000000143409	SAMN10940787	Control	Golden_Retriever	GoldenRetriever	male	9615	9615	Canis_lupus_familiaris	9615
143410	UMCUSAF000000143410	SAMN10940788	Control	Pit_Bull_Terrier	PitBullTerrier	female	9615	9615	Canis_lupus_familiaris	9615
143411	UMCUSAM000000143411	SAMN10940789	Control	Irish_Terrier	IrishTerrier	male	9615	9615	Canis_lupus_familiaris	9615
143412	UMCUSAF000000143412	SAMN10940790	Control	mix-Pit_Bull_Terrier_X	Cross-PitBullTerrier	female	9615	9615	Canis_lupus_familiaris	9615
143413	UMCUSAF000000143413	SAMN10940791	Control	mix-Pit_Bull_Terrier_X	Cross-PitBullTerrier	female	9615	9615	Canis_lupus_familiaris	9615
144350	UMCUSAM000000144350	SAMN10940793	Control	Labrador_Retriever	LabradorRetreiver	male	9615	9615	Canis_lupus_familiaris	9615
144351	UMCUSAM000000144351	SAMN10940794	Control	mix-Scottish_Terrier	Cross-ScottishTerrier	male	9615	9615	Canis_lupus_familiaris	9615
144352	UMCUSAF000000144352	SAMN10940795	Control	Pit_Bull_Terrier	PitBullTerrier	female	9615	9615	Canis_lupus_familiaris	9615
144353	UMCUSAF000000144353	SAMN10940796	Control	Golden_Retriever	GoldenRetriever	female	9615	9615	Canis_lupus_familiaris	9615
144354	UMCUSAM000000144354	SAMN10940797	Control	Standard_Schnauzer	StandardSchnauzer	male	9615	9615	Canis_lupus_familiaris	9615
144355	UMCUSAM000000144355	SAMN10940798	Control	Tibetan_Terrier	TibetanTerrier	male	9615	9615	Canis_lupus_familiaris	9615
144356	UMCUSAM000000144356	SAMN10940799	Control	Cane_Corso	CaneCorso	male	9615	9615	Canis_lupus_familiaris	9615
144357	UMCUSAM000000144357	SAMN10940800	Control	Pointer	Pointer	male	9615	9615	Canis_lupus_familiaris	9615
144358	UMCUSAF000000144358	SAMN10940801	Control	Dalmatian	Dalmatian	female	9615	9615	Canis_lupus_familiaris	9615
144359	UMCUSAF000000144359	SAMN10940802	Control	Shiba_Inu	ShibaInu	female	9615	9615	Canis_lupus_familiaris	9615
185724	UMCUSAM000000185724	SAMN10940803	Control	Basenji	Basenji	male	9615	9615	Canis_lupus_familiaris	9615
185725	UMCUSAF000000185725	SAMN10940804	Control	Basenji	Basenji	female	9615	9615	Canis_lupus_familiaris	9615
185726	UMCUSAM000000185726	SAMN10940805	Control	Basenji	Basenji	male	9615	9615	Canis_lupus_familiaris	9615
186679	UMCUSAM000000186679	SAMN10940806	Control	Irish_Setter	IrishSetter	male	9615	9615	Canis_lupus_familiaris	9615
186680	UMCUSAM000000186680	SAMN10940807	Control	Irish_Setter	IrishSetter	male	9615	9615	Canis_lupus_familiaris	9615
186681	UMCUSAF000000186681	SAMN10940808	Control	Irish_Setter	IrishSetter	female	9615	9615	Canis_lupus_familiaris	9615
186682	UMCUSAM000000186682	SAMN10940809	Control	Poodle-Standard	PoodleStandard	male	9615	9615	Canis_lupus_familiaris	9615
186683	UMCUSAF000000186683	SAMN10940810	Control	Poodle-Standard	PoodleStandard	female	9615	9615	Canis_lupus_familiaris	9615
186684	UMCUSAF000000186684	SAMN10940811	Control	English_Setter	EnglishSetter	female	9615	9615	Canis_lupus_familiaris	9615
186685	UMCUSAM000000186685	SAMN10940812	Control	Doberman_Pinscher	DobermanPinscher	male	9615	9615	Canis_lupus_familiaris	9615
186686	UMCUSAF000000186686	SAMN10940813	Control	American_Staffordshire_Terrier	AmericanStaffordshire	female	9615	9615	Canis_lupus_familiaris	9615
186687	UMCUSAM000000186687	SAMN10940814	Control	Rhodesian_Ridgeback	RhodesianRidgeback	male	9615	9615	Canis_lupus_familiaris	9615
187377	UMCUSAM000000187377	SAMN10940815	Control	Alaskan_Klee_Kai	AlaskanKleeKai	male	9615	9615	Canis_lupus_familiaris	9615
187378	UMCUSAF000000187378	SAMN10940816	Control	Welsh_Terrier	WelshTerrier	female	9615	9615	Canis_lupus_familiaris	9615
187379	UMCUSAF000000187379	SAMN10940817	Control	Standard_Poodle	StandardPoodle	female	9615	9615	Canis_lupus_familiaris	9615
187380	UMCUSAM000000187380	SAMN10940818	Control	English_Springer_Spaniel	EnglishSpringerSpaniel	male	9615	9615	Canis_lupus_familiaris	9615
187381	UMCUSAM000000187381	SAMN10940819	Control	German_Shepherd_Dog	GermanShephard	male	9615	9615	Canis_lupus_familiaris	9615
187382	UMCUSAM000000187382	SAMN10940820	Control	Basset_Hound	BassetHound	male	9615	9615	Canis_lupus_familiaris	9615
187383	UMCUSAM000000187383	SAMN10940821	Control	Doberman_Pinscher	DobermanPinscher	male	9615	9615	Canis_lupus_familiaris	9615
187384	UMCUSAF000000187384	SAMN10940822	Control	mix-Beagle_x_Labrador_Retriever	Cross-Beagle-LabradorRetriever	female	9615	9615	Canis_lupus_familiaris	9615
193408	UMCUSAM000000193408	SAMN10940823	Control	Cane_Corso	CaneCorso	male	9615	9615	Canis_lupus_familiaris	9615
193409	UMCUSAF000000193409	SAMN10940824	Control	Parson_Russel_Terrier	ParsonRusselTerrier	female	9615	9615	Canis_lupus_familiaris	9615
193410	UMCUSAM000000193410	SAMN10940825	Control	Dalmatian	Dalmatian	male	9615	9615	Canis_lupus_familiaris	9615
193411	UMCUSAF000000193411	SAMN10940826	Control	Golden_Retriever	GoldenRetriever	female	9615	9615	Canis_lupus_familiaris	9615
193412	UMCUSAM000000193412	SAMN10940827	Control	Tibetan_Terrier	TibetanTerrier	male	9615	9615	Canis_lupus_familiaris	9615
199524	UMCUSAF000000199524	SAMN12700520	Control	American_Staffordshire_Terrier	AmericanStaffordshire	female	9615	9615	Canis_lupus_familiaris	9615
199525	UMCUSAF000000199525	SAMN12700521	Control	Golden_Retriever	GoldenRetriever	female	9615	9615	Canis_lupus_familiaris	9615
199526	UMCUSAf000000199526	SAMN12700522	Control	Newfoundland	Newfoundland	female	9615	9615	Canis_lupus_familiaris	9615
199527	UMCUSAF000000199527	SAMN12700523	Control	mix-Vizsla_X	Cross-Vizsla	female	9615	9615	Canis_lupus_familiaris	9615
199528	UMCUSAF000000199528	SAMN12700524	Control	American_Staffordshire_Terrier	AmericanStaffordshire	female	9615	9615	Canis_lupus_familiaris	9615
199529	UMCUSAM000000199529	SAMN12700525	Control	Tibetan_Terrier	TibetanTerrier	male	9615	9615	Canis_lupus_familiaris	9615
199530	UMCUSAF000000199530	SAMN12700526	Control	Berger_Picard	BergerPicard	female	9615	9615	Canis_lupus_familiaris	9615
199531	UMCUSAM000000199531	SAMN12700527	Control	Cane_Corso_Mastiff	CaneCorso	male	9615	9615	Canis_lupus_familiaris	9615
199532	UMCUSAF000000199532	SAMN12700528	Control	Tibetan_Terrier	TibetanTerrier	female	9615	9615	Canis_lupus_familiaris	9615
199533	UMCUSAM000000199533	SAMN12700529	Control	Irish_Terrier	IrishTerrier	male	9615	9615	Canis_lupus_familiaris	9615
199941	UMCUSAF000000199941	SAMN12700530	Control	Portuguese_Water_Dog	PortugueseWaterDog	female	9615	9615	Canis_lupus_familiaris	9615
199942	UMCUSAM000000199942	SAMN12700531	Control	Mastiff	Mastiff	male	9615	9615	Canis_lupus_familiaris	9615
199944	UMCUSAF000000199944	SAMN12700533	Control	German_Shepherd_Dog	GermanShephard	female	9615	9615	Canis_lupus_familiaris	9615
199945	UMCUSAF000000199945	SAMN12700534	Control	English_Springer_Spaniel	EnglishSpringerSpaniel	female	9615	9615	Canis_lupus_familiaris	9615
199946	UMCUSAM000000199946	SAMN12700535	Control	Dachshund	Dachshund	male	9615	9615	Canis_lupus_familiaris	9615
199947	UMCUSAF000000199947	SAMN12700536	Control	Golden_Retriever	GoldenRetriever	female	9615	9615	Canis_lupus_familiaris	9615
199948	UMCUSAF000000199948	SAMN12700537	Control	mix-Beagle_X_Bulldog	Cross-Beagle-Bulldog	female	9615	9615	Canis_lupus_familiaris	9615
199949	UMCUSAM000000199949	SAMN12700538	Control	Pit_Bull_Terrier	PitBullTerrier	male	9615	9615	Canis_lupus_familiaris	9615
199950	UMCUSAF000000199950	SAMN12700539	Control	mix-Golden_Retriever_X_Poodle	Cross-GoldenRetriever-Poodle	female	9615	9615	Canis_lupus_familiaris	9615
199951	UMCUSAF000000199951	SAMN12700540	Control	mix-American_Staffordshire_Terrier_X_Bulldog	Cross-AmericanStaffordshireTerrier-Bulldog	female	9615	9615	Canis_lupus_familiaris	9615
199952	UMCUSAF000000199952	SAMN12700541	Control	Golden_Retriever	GoldenRetriever	female	9615	9615	Canis_lupus_familiaris	9615
199953	UMCUSAF000000199953	SAMN12700542	Control	Doberman_Pinscher	DobermanPinscher	female	9615	9615	Canis_lupus_familiaris	9615
199954	UMCUSAF000000199954	SAMN12700543	Control	Jack_Russel_Terrier	JackRusselTerrier	female	9615	9615	Canis_lupus_familiaris	9615
199955	UMCUSAF000000199955	SAMN12700544	Control	Jack_Russel_Terrier	JackRusselTerrier	female	9615	9615	Canis_lupus_familiaris	9615
199956	UMCUSAF000000199956	SAMN12700545	Control	Basset_Hound	BassetHound	female	9615	9615	Canis_lupus_familiaris	9615
199957	UMCUSAF000000199957	SAMN12700546	Control	Irish_Water_Spaniel	IrishWaterSpaniel	female	9615	9615	Canis_lupus_familiaris	9615
199958	UMCUSAF000000199958	SAMN12700547	Control	Border_Collie	BorderCollie	female	9615	9615	Canis_lupus_familiaris	9615
199959	UMCUSAF000000199959	SAMN12700548	Control	Pug	Pug	female	9615	9615	Canis_lupus_familiaris	9615
199960	UMCUSAM000000199960	SAMN12700549	Control	mix-Labrador_X	Cross-LabradorRetriever	male	9615	9615	Canis_lupus_familiaris	9615
199961	UMCUSAF000000199961	SAMN12700550	Control	Golden_Retriever	GoldenRetriever	female	9615	9615	Canis_lupus_familiaris	9615
199962	UMCUSAM000000199962	SAMN12700551	Control	Golden_Retriever	GoldenRetriever	male	9615	9615	Canis_lupus_familiaris	9615
200147	UMCUSAM000000200147	SAMN12700552	Control	English_Springer_Spaniel	EnglishSpringerSpaniel	male	9615	9615	Canis_lupus_familiaris	9615
200148	UMCUSAM000000200148	SAMN12700553	Control	Coton_De_Tulear	CotonDeTular	male	9615	9615	Canis_lupus_familiaris	9615
200150	UMCUSAM000000200150	SAMN12700555	Control	Spinone_Italiano	SpinoneItaliano	male	9615	9615	Canis_lupus_familiaris	9615
200213	UMCUSAF000000200213	SAMN13655888	Control	Chinese_Crested	ChineseCrested	female	9615	9615	Canis_lupus_familiaris	9615
200214	UMCUSAM000000200214	SAMN13655889	Control	Kerry_Blue_Terrier	KerryBlueTerrier	male	9615	9615	Canis_lupus_familiaris	9615
200215	UMCUSAM000000200215	SAMN13655890	Control	Boston_Terrier	BostonTerrier	male	9615	9615	Canis_lupus_familiaris	9615
200353	UMCUSAF000000200353	SAMN13655891	Control	mixed	Crossbred	female	9615	9615	Canis_lupus_familiaris	9615
202839	UMCUSAM000000202839	SAMN13655892	Control	Flat_Coated_Retriever	FlatCoatedRetriever	male	9615	9615	Canis_lupus_familiaris	9615
202840	UMCUSAM000000202840	SAMN13655893	Control	Whippet	Whippet	male	9615	9615	Canis_lupus_familiaris	9615
202841	UMCUSAF000000202841	SAMN13655894	Control	Basenji	Basenji	female	9615	9615	Canis_lupus_familiaris	9615
202842	UMCUSAF000000202842	SAMN13655895	Control	Border_Collie	BorderCollie	female	9615	9615	Canis_lupus_familiaris	9615
202843	UMCUSAM000000202843	SAMN13655896	Control	Cocker_Spaniel	CockerSpaniel	male	9615	9615	Canis_lupus_familiaris	9615
202844	UMCUSAF000000202844	SAMN13655897	Control	Dachshund	Dachshund	female	9615	9615	Canis_lupus_familiaris	9615
202845	UMCUSAM000000202845	SAMN13655898	Control	Dachshund	Dachshund	male	9615	9615	Canis_lupus_familiaris	9615
202846	UMCUSAF000000202846	SAMN13655899	Control	mix-Dachsshund_X	Cross-Dachshund	female	9615	9615	Canis_lupus_familiaris	9615
202847	UMCUSAF000000202847	SAMN13655900	Control	Pug	Pug	female	9615	9615	Canis_lupus_familiaris	9615
202848	UMCUSAF000000202848	SAMN13655901	Control	Dachshund	Dachshund	female	9615	9615	Canis_lupus_familiaris	9615
202849	UMCUSAF000000202849	SAMN13655902	Control	Dachshund	Dachshund	female	9615	9615	Canis_lupus_familiaris	9615
202850	UMCUSAF000000202850	SAMN13655903	Control	Weimaraner	Weimaraner	female	9615	9615	Canis_lupus_familiaris	9615
202851	UMCUSAF000000202851	SAMN13655904	Control	Weimaraner	Weimaraner	female	9615	9615	Canis_lupus_familiaris	9615
202852	UMCUSAF000000202852	SAMN13655905	Control	Basenji	Basenji	female	9615	9615	Canis_lupus_familiaris	9615
202853	UMCUSAF000000202853	SAMN13655906	Control	Lasa_Apso	LhasaApso	female	9615	9615	Canis_lupus_familiaris	9615
202854	UMCUSAM000000202854	SAMN13655907	Control	Shiba_Inu	ShibaInu	male	9615	9615	Canis_lupus_familiaris	9615
202855	UMCUSAM000000202855	SAMN13655908	Control	Mastiff_mix	Mastiff	male	9615	9615	Canis_lupus_familiaris	9615
202856	UMCUSAM000000202856	SAMN13655909	Control	Kuvasz	Kuvasz	male	9615	9615	Canis_lupus_familiaris	9615
202857	UMCUSAF000000202857	SAMN13655910	Control	Alapaha_Blue_Blood_Bulldog	AlapahaBlueBloodBulldog	female	9615	9615	Canis_lupus_familiaris	9615
202858	UMCUSAF000000202858	SAMN13655911	Control	German_Shepherd_Dog	GermanShephard	female	9615	9615	Canis_lupus_familiaris	9615
202859	UMCUSAM000000202859	SAMN13655912	Control	Golden_Retriever	GoldenRetriever	male	9615	9615	Canis_lupus_familiaris	9615
202861	UMCUSAM000000202861	SAMN13655914	Control	English_Mastiff	EnglishMastiff	male	9615	9615	Canis_lupus_familiaris	9615
202862	UMCUSAM000000202862	SAMN13655915	Control	American_Bulldog	AmericanBulldog	male	9615	9615	Canis_lupus_familiaris	9615
202863	UMCUSAM000000202863	SAMN13655916	Control	Pekingese	Pekingese	male	9615	9615	Canis_lupus_familiaris	9615
202864	UMCUSAM000000202864	SAMN13655917	Control	Poodle-Toy	PoodleToy	male	9615	9615	Canis_lupus_familiaris	9615
202865	UMCUSAM000000202865	SAMN13655918	Control	Poodle-Standard	PoodleStandard	male	9615	9615	Canis_lupus_familiaris	9615
202866	UMCUSAF000000202866	SAMN13655919	Control	Doberman_Pinsher	DobermanPinscher	female	9615	9615	Canis_lupus_familiaris	9615
202867	UMCUSAM000000202867	SAMN13655920	Control	Boston_Terrier	BostonTerrier	male	9615	9615	Canis_lupus_familiaris	9615
202868	UMCUSAM000000202868	SAMN13655921	Control	Chesapeake_Bay_Retiever	ChesapeakeBayRetriever	male	9615	9615	Canis_lupus_familiaris	9615
202869	UMCUSAM000000202869	SAMN13655922	Control	Jack_Russell_Terrier	JackRusselTerrier	male	9615	9615	Canis_lupus_familiaris	9615
202870	UMCUSAM000000202870	SAMN13655923	Control	Doberman_Pinsher	DobermanPinscher	male	9615	9615	Canis_lupus_familiaris	9615
204875	UMCUSAM000000204875	SAMN24256719	Control	missing	dog	male	9615	9615	Canis_lupus_familiaris	9615
204876	UMCUSAM000000204876	SAMN24256720	Control	missing	dog	male	9615	9615	Canis_lupus_familiaris	9615
204877	UMCUSAM000000204877	SAMN24256721	Control	missing	dog	male	9615	9615	Canis_lupus_familiaris	9615
204878	UMCUSAM000000204878	SAMN24256722	Control	missing	dog	male	9615	9615	Canis_lupus_familiaris	9615
204879	UMCUSAF000000204879	SAMN24256723	Control	missing	dog	female	9615	9615	Canis_lupus_familiaris	9615
204880	UMCUSAM000000204880	SAMN24256724	Control	missing	dog	male	9615	9615	Canis_lupus_familiaris	9615
204881	UMCUSAF000000204881	SAMN24256725	Control	missing	dog	female	9615	9615	Canis_lupus_familiaris	9615
204882	UMCUSAF000000204882	SAMN24256726	Control	missing	dog	female	9615	9615	Canis_lupus_familiaris	9615
204883	UMCUSAF000000204883	SAMN24256727	Control	missing	dog	female	9615	9615	Canis_lupus_familiaris	9615
204884	UMCUSAM000000204884	SAMN24256728	Control	missing	dog	male	9615	9615	Canis_lupus_familiaris	9615
204885	UMCUSAF000000204885	SAMN24256729	Control	missing	dog	female	9615	9615	Canis_lupus_familiaris	9615
204886	UMCUSAF000000204886	SAMN24256730	Control	missing	dog	female	9615	9615	Canis_lupus_familiaris	9615
204887	UMCUSAF000000204887	SAMN24256731	Control	missing	dog	female	9615	9615	Canis_lupus_familiaris	9615
204888	UMCUSAF000000204888	SAMN24256732	Control	missing	dog	female	9615	9615	Canis_lupus_familiaris	9615
204889	UMCUSAF000000204889	SAMN24256733	Control	missing	dog	female	9615	9615	Canis_lupus_familiaris	9615
204890	UMCUSAM000000204890	SAMN24256734	Control	missing	dog	male	9615	9615	Canis_lupus_familiaris	9615
204891	UMCUSAM000000204891	SAMN24256735	Control	missing	dog	male	9615	9615	Canis_lupus_familiaris	9615
204892	UMCUSAM000000204892	SAMN24256736	Control	missing	dog	male	9615	9615	Canis_lupus_familiaris	9615
204893	UMCUSAM000000204893	SAMN24256737	Control	missing	dog	male	9615	9615	Canis_lupus_familiaris	9615
204894	UMCUSAM000000204894	SAMN24256738	Control	missing	dog	male	9615	9615	Canis_lupus_familiaris	9615
204895	UMCUSAF000000204895	SAMN24256739	Control	missing	dog	female	9615	9615	Canis_lupus_familiaris	9615
204896	UMCUSAF000000204896	SAMN24256740	Control	missing	dog	female	9615	9615	Canis_lupus_familiaris	9615
204897	UMCUSAF000000204897	SAMN24256741	Control	missing	dog	female	9615	9615	Canis_lupus_familiaris	9615
204898	UMCUSAM000000204898	SAMN24256742	Control	missing	dog	male	9615	9615	Canis_lupus_familiaris	9615
204899	UMCUSAM000000204899	SAMN24256743	Control	missing	dog	male	9615	9615	Canis_lupus_familiaris	9615
204900	UMCUSAM000000204900	SAMN24256744	Control	missing	dog	male	9615	9615	Canis_lupus_familiaris	9615
204901	UMCUSAF000000204901	SAMN24256745	Control	missing	dog	female	9615	9615	Canis_lupus_familiaris	9615
205061	UMCUSAU000000205061	SAMD00009664	Control		dog		9615	9615	Canis_lupus_familiaris	9615
205062	UMCUSAU000000205062	SAMEA103135918	Control		dog		9615	9615	Canis_lupus_familiaris	9615
205063	UMCUSAU000000205063	SAMEA103935360	Control		dog		9615	9615	Canis_lupus_familiaris	9615
205064	UMCUSAU000000205064	SAMEA103949042	Control		dog		9615	9615	Canis_lupus_familiaris	9615
205065	UMCUSAU000000205065	SAMEA104016307	Control		dog		9615	9615	Canis_lupus_familiaris	9615
205066	UMCUSAU000000205066	SAMEA104032048	Control		dog		9615	9615	Canis_lupus_familiaris	9615
205067	UMCUSAU000000205067	SAMEA104091550	Control		dog		9615	9615	Canis_lupus_familiaris	9615
205068	UMCUSAU000000205068	SAMEA104091551	Control		dog		9615	9615	Canis_lupus_familiaris	9615
205069	UMCUSAU000000205069	SAMEA104091552	Control		dog		9615	9615	Canis_lupus_familiaris	9615
205070	UMCUSAU000000205070	SAMEA104091553	Control		dog		9615	9615	Canis_lupus_familiaris	9615
205071	UMCUSAU000000205071	SAMEA104091554	Control		dog		9615	9615	Canis_lupus_familiaris	9615
205072	UMCUSAU000000205072	SAMEA104091555	Control		dog		9615	9615	Canis_lupus_familiaris	9615
205073	UMCUSAU000000205073	SAMEA104091556	Control		dog		9615	9615	Canis_lupus_familiaris	9615
205074	UMCUSAU000000205074	SAMEA104091557	Control		dog		9615	9615	Canis_lupus_familiaris	9615
205075	UMCUSAU000000205075	SAMEA104091558	Control		dog		9615	9615	Canis_lupus_familiaris	9615
205076	UMCUSAU000000205076	SAMEA104091559	Control		dog		9615	9615	Canis_lupus_familiaris	9615
205077	UMCUSAU000000205077	SAMEA104091560	Control		dog		9615	9615	Canis_lupus_familiaris	9615
205078	UMCUSAU000000205078	SAMEA104091561	Control		dog		9615	9615	Canis_lupus_familiaris	9615
205079	UMCUSAU000000205079	SAMEA104091562	Control		dog		9615	9615	Canis_lupus_familiaris	9615
205080	UMCUSAU000000205080	SAMEA104091563	Control		dog		9615	9615	Canis_lupus_familiaris	9615
205081	UMCUSAU000000205081	SAMEA104091564	Control		dog		9615	9615	Canis_lupus_familiaris	9615
205082	UMCUSAU000000205082	SAMEA104091565	Control		dog		9615	9615	Canis_lupus_familiaris	9615
205083	UMCUSAU000000205083	SAMEA104091566	Control		dog		9615	9615	Canis_lupus_familiaris	9615
205084	UMCUSAU000000205084	SAMEA104091567	Control		dog		9615	9615	Canis_lupus_familiaris	9615
205085	UMCUSAU000000205085	SAMEA104091568	Control		dog		9615	9615	Canis_lupus_familiaris	9615
205086	UMCUSAU000000205086	SAMEA104091569	Control		dog		9615	9615	Canis_lupus_familiaris	9615
205087	UMCUSAU000000205087	SAMEA104091570	Control		dog		9615	9615	Canis_lupus_familiaris	9615
205088	UMCUSAU000000205088	SAMEA104091571	Control		dog		9615	9615	Canis_lupus_familiaris	9615
205089	UMCUSAU000000205089	SAMEA104091572	Control		dog		9615	9615	Canis_lupus_familiaris	9615
205090	UMCUSAU000000205090	SAMEA104091573	Control		dog		9615	9615	Canis_lupus_familiaris	9615
205091	UMCUSAU000000205091	SAMEA104105252	Control		dog		9615	9615	Canis_lupus_familiaris	9615
205092	UMCUSAU000000205092	SAMEA104125075	Control		dog		9615	9615	Canis_lupus_familiaris	9615
205093	UMCUSAU000000205093	SAMEA104125112	Control		dog		9615	9615	Canis_lupus_familiaris	9615
205094	UMCUSAU000000205094	SAMEA104125113	Control		dog		9615	9615	Canis_lupus_familiaris	9615
205095	UMCUSAU000000205095	SAMEA104125115	Control		dog		9615	9615	Canis_lupus_familiaris	9615
205096	UMCUSAU000000205096	SAMEA104125116	Control		dog		9615	9615	Canis_lupus_familiaris	9615
205097	UMCUSAU000000205097	SAMEA104125117	Control		dog		9615	9615	Canis_lupus_familiaris	9615
205098	UMCUSAU000000205098	SAMEA104125118	Control		dog		9615	9615	Canis_lupus_familiaris	9615
205099	UMCUSAU000000205099	SAMEA104125119	Control		dog		9615	9615	Canis_lupus_familiaris	9615
205100	UMCUSAU000000205100	SAMEA104125120	Control		dog		9615	9615	Canis_lupus_familiaris	9615
205101	UMCUSAU000000205101	SAMEA104125121	Control		dog		9615	9615	Canis_lupus_familiaris	9615
205102	UMCUSAU000000205102	SAMEA104140396	Control		dog		9615	9615	Canis_lupus_familiaris	9615
205103	UMCUSAU000000205103	SAMEA104140397	Control		dog		9615	9615	Canis_lupus_familiaris	9615
205104	UMCUSAU000000205104	SAMEA104140398	Control		dog		9615	9615	Canis_lupus_familiaris	9615
205106	UMCUSAM000000205106	SAMEA104211056	Control		dog	male	9615	9615	Canis_lupus_familiaris	9615
205107	UMCUSAU000000205107	SAMEA104211057	Control		dog		9615	9615	Canis_lupus_familiaris	9615
205108	UMCUSAF000000205108	SAMEA104211058	Control		dog	female	9615	9615	Canis_lupus_familiaris	9615
205109	UMCUSAU000000205109	SAMEA104345830	Control	Miniature_Poodle	MiniaturePoodle		9615	9615	Canis_lupus_familiaris	9615
205110	UMCUSAM000000205110	SAMEA104379879	Control	Affenpinscher	Affenpinscher	male	9615	9615	Canis_lupus_familiaris	9615
205111	UMCUSAF000000205111	SAMEA104379880	Control	Boxer	Boxer	female	9615	9615	Canis_lupus_familiaris	9615
205112	UMCUSAM000000205112	SAMEA104379881	Control	Bullmastiff	Bullmastiff	male	9615	9615	Canis_lupus_familiaris	9615
205113	UMCUSAF000000205113	SAMEA104379882	Control	Cavalier_King_Charles_Spaniel	CavalierKingCharlesSpaniel	female	9615	9615	Canis_lupus_familiaris	9615
205114	UMCUSAM000000205114	SAMEA104379883	Control	French_Bulldog	FrenchBulldog	male	9615	9615	Canis_lupus_familiaris	9615
205115	UMCUSAM000000205115	SAMEA104379884	Control	Dogue_de_Bordeaux	DogueDeBordeaux	male	9615	9615	Canis_lupus_familiaris	9615
205116	UMCUSAM000000205116	SAMEA104379885	Control	Mixed_Breed	Crossbred	male	9615	9615	Canis_lupus_familiaris	9615
205117	UMCUSAF000000205117	SAMEA104388841	Control	Pug	Pug	female	9615	9615	Canis_lupus_familiaris	9615
205118	UMCUSAM000000205118	SAMEA104388842	Control	American_Bulldog	AmericanBulldog	male	9615	9615	Canis_lupus_familiaris	9615
205119	UMCUSAF000000205119	SAMEA104388843	Control	Airedale_Terrier	Airedale	female	9615	9615	Canis_lupus_familiaris	9615
205120	UMCUSAM000000205120	SAMEA104388844	Control	Bichon_fris├⌐	BichonFrise	male	9615	9615	Canis_lupus_familiaris	9615
205121	UMCUSAF000000205121	SAMEA104388845	Control	Bichon_fris├⌐	BichonFrise	female	9615	9615	Canis_lupus_familiaris	9615
205122	UMCUSAF000000205122	SAMEA104388846	Control	Bichon_fris├⌐	BichonFrise	female	9615	9615	Canis_lupus_familiaris	9615
205123	UMCUSAM000000205123	SAMEA104388847	Control	Bichon_fris├⌐	BichonFrise	male	9615	9615	Canis_lupus_familiaris	9615
205124	UMCUSAM000000205124	SAMEA104388848	Control	Brussels_Griffon	BrusselsGriffon	male	9615	9615	Canis_lupus_familiaris	9615
205125	UMCUSAM000000205125	SAMEA104388849	Control	Bull_Terrier	BullTerrier	male	9615	9615	Canis_lupus_familiaris	9615
205126	UMCUSAM000000205126	SAMEA104388850	Control	Japanese_Chin	JapaneseChin	male	9615	9615	Canis_lupus_familiaris	9615
205127	UMCUSAM000000205127	SAMEA104388851	Control	Dogue_de_Bordeaux	DogueDeBordeaux	male	9615	9615	Canis_lupus_familiaris	9615
205128	UMCUSAF000000205128	SAMEA104389201	Control	Kerry_Blue_Terrier	KerryBlueTerrier	female	9615	9615	Canis_lupus_familiaris	9615
205129	UMCUSAM000000205129	SAMEA104389202	Control	Pug	Pug	male	9615	9615	Canis_lupus_familiaris	9615
205130	UMCUSAF000000205130	SAMEA104389203	Control	Pug	Pug	female	9615	9615	Canis_lupus_familiaris	9615
205131	UMCUSAM000000205131	SAMEA104389204	Control	Pug	Pug	male	9615	9615	Canis_lupus_familiaris	9615
205132	UMCUSAF000000205132	SAMEA104389205	Control	Pug	Pug	female	9615	9615	Canis_lupus_familiaris	9615
205133	UMCUSAF000000205133	SAMEA104389206	Control	Pug	Pug	female	9615	9615	Canis_lupus_familiaris	9615
205134	UMCUSAM000000205134	SAMEA104389207	Control	Pug	Pug	male	9615	9615	Canis_lupus_familiaris	9615
205135	UMCUSAM000000205135	SAMEA104389208	Control	Pug	Pug	male	9615	9615	Canis_lupus_familiaris	9615
205136	UMCUSAM000000205136	SAMEA104389209	Control	Pug	Pug	male	9615	9615	Canis_lupus_familiaris	9615
205137	UMCUSAM000000205137	SAMEA104389210	Control	Pug	Pug	male	9615	9615	Canis_lupus_familiaris	9615
205138	UMCUSAF000000205138	SAMEA104389211	Control	Pug	Pug	female	9615	9615	Canis_lupus_familiaris	9615
205139	UMCUSAF000000205139	SAMEA104389212	Control	Pug	Pug	female	9615	9615	Canis_lupus_familiaris	9615
205140	UMCUSAF000000205140	SAMEA104389213	Control	Pug	Pug	female	9615	9615	Canis_lupus_familiaris	9615
205141	UMCUSAM000000205141	SAMEA104389237	Control	Pug	Pug	male	9615	9615	Canis_lupus_familiaris	9615
205142	UMCUSAM000000205142	SAMEA104389238	Control	Pug	Pug	male	9615	9615	Canis_lupus_familiaris	9615
205143	UMCUSAM000000205143	SAMEA104389239	Control	Pug	Pug	male	9615	9615	Canis_lupus_familiaris	9615
205144	UMCUSAF000000205144	SAMEA104389240	Control	Pug	Pug	female	9615	9615	Canis_lupus_familiaris	9615
205145	UMCUSAM000000205145	SAMEA104389241	Control	Saluki	Saluki	male	9615	9615	Canis_lupus_familiaris	9615
205146	UMCUSAF000000205146	SAMEA104389242	Control	Shih_Tzu	ShihTzu	female	9615	9615	Canis_lupus_familiaris	9615
205147	UMCUSAU000000205147	SAMEA104389243	Control	Whippet	Whippet	male	9615	9615	Canis_lupus_familiaris	9615
205148	UMCUSAU000000205148	SAMEA104427625	Control		dog		9615	9615	Canis_lupus_familiaris	9615
205149	UMCUSAU000000205149	SAMEA104500411	Control		dog		9615	9615	Canis_lupus_familiaris	9615
205150	UMCUSAU000000205150	SAMEA104500412	Control		dog		9615	9615	Canis_lupus_familiaris	9615
205151	UMCUSAU000000205151	SAMEA104500413	Control		dog		9615	9615	Canis_lupus_familiaris	9615
205152	UMCUSAU000000205152	SAMEA104656180	Control		dog		9615	9615	Canis_lupus_familiaris	9615
205153	UMCUSAU000000205153	SAMEA104656181	Control		dog		9615	9615	Canis_lupus_familiaris	9615
205154	UMCUSAU000000205154	SAMEA104656182	Control		dog		9615	9615	Canis_lupus_familiaris	9615
205155	UMCUSAU000000205155	SAMEA104656183	Control		dog		9615	9615	Canis_lupus_familiaris	9615
205156	UMCUSAU000000205156	SAMEA104658568	Control		dog		9615	9615	Canis_lupus_familiaris	9615
205157	UMCUSAU000000205157	SAMEA104658569	Control		dog		9615	9615	Canis_lupus_familiaris	9615
205158	UMCUSAU000000205158	SAMEA104658570	Control		dog		9615	9615	Canis_lupus_familiaris	9615
205159	UMCUSAU000000205159	SAMEA1066474	Control		dog		9615	9615	Canis_lupus_familiaris	9615
205160	UMCUSAU000000205160	SAMEA1066475	Control		dog		9615	9615	Canis_lupus_familiaris	9615
205161	UMCUSAU000000205161	SAMEA1066476	Control		dog		9615	9615	Canis_lupus_familiaris	9615
205162	UMCUSAU000000205162	SAMEA1521940	Control		dog		9615	9615	Canis_lupus_familiaris	9615
205163	UMCUSAU000000205163	SAMEA1521941	Control		dog		9615	9615	Canis_lupus_familiaris	9615
205167	UMCUSAU000000205167	SAMEA1681464	Control		dog		9615	9615	Canis_lupus_familiaris	9615
205169	UMCUSAU000000205169	SAMEA1681472	Control		dog		9615	9615	Canis_lupus_familiaris	9615
205170	UMCUSAU000000205170	SAMEA2177732	Control		dog		9615	9615	Canis_lupus_familiaris	9615
205171	UMCUSAU000000205171	SAMEA2358413	Control		dog		9615	9615	Canis_lupus_familiaris	9615
205172	UMCUSAU000000205172	SAMEA2358414	Control		dog	female	9615	9615	Canis_lupus_familiaris	9615
205173	UMCUSAU000000205173	SAMEA2358415	Control		dog		9615	9615	Canis_lupus_familiaris	9615
205174	UMCUSAM000000205174	SAMEA2358416	Control		dog	male	9615	9615	Canis_lupus_familiaris	9615
205175	UMCUSAU000000205175	SAMEA2376414	Control		dog		9615	9615	Canis_lupus_familiaris	9615
205176	UMCUSAU000000205176	SAMEA2417015	Control		dog		9615	9615	Canis_lupus_familiaris	9615
205177	UMCUSAU000000205177	SAMEA2417016	Control		dog		9615	9615	Canis_lupus_familiaris	9615
205178	UMCUSAU000000205178	SAMEA2446055	Control		dog		9615	9615	Canis_lupus_familiaris	9615
205179	UMCUSAU000000205179	SAMEA2446720	Control		dog		9615	9615	Canis_lupus_familiaris	9615
205180	UMCUSAU000000205180	SAMEA3121328	Control		dog		9615	9615	Canis_lupus_familiaris	9615
205181	UMCUSAU000000205181	SAMEA3121337	Control		dog		9615	9615	Canis_lupus_familiaris	9615
205182	UMCUSAU000000205182	SAMEA3121338	Control		dog		9615	9615	Canis_lupus_familiaris	9615
205183	UMCUSAU000000205183	SAMEA3164479	Control		dog		9615	9615	Canis_lupus_familiaris	9615
205184	UMCUSAU000000205184	SAMEA3402917	Control		dog		9615	9615	Canis_lupus_familiaris	9615
205185	UMCUSAU000000205185	SAMEA3449656	Control		dog		9615	9615	Canis_lupus_familiaris	9615
205186	UMCUSAU000000205186	SAMEA3449657	Control		dog		9615	9615	Canis_lupus_familiaris	9615
205187	UMCUSAU000000205187	SAMEA3539249	Control		dog		9615	9615	Canis_lupus_familiaris	9615
205188	UMCUSAU000000205188	SAMEA3723573	Control		dog		9615	9615	Canis_lupus_familiaris	9615
205189	UMCUSAU000000205189	SAMEA3724570	Control		dog		9615	9615	Canis_lupus_familiaris	9615
205190	UMCUSAU000000205190	SAMEA3724571	Control		dog		9615	9615	Canis_lupus_familiaris	9615
205191	UMCUSAU000000205191	SAMEA3905753	Control		dog		9615	9615	Canis_lupus_familiaris	9615
205199	UMCUSAU000000205199	SAMEA3906880	Control		dog		9615	9615	Canis_lupus_familiaris	9615
205205	UMCUSAU000000205205	SAMEA3906895	Control		dog		9615	9615	Canis_lupus_familiaris	9615
205206	UMCUSAU000000205206	SAMEA3906897	Control		dog		9615	9615	Canis_lupus_familiaris	9615
205236	UMCUSAU000000205236	SAMEA3906993	Control		dog		9615	9615	Canis_lupus_familiaris	9615
205237	UMCUSAU000000205237	SAMEA3906994	Control		dog		9615	9615	Canis_lupus_familiaris	9615
205238	UMCUSAU000000205238	SAMEA3907000	Control		dog		9615	9615	Canis_lupus_familiaris	9615
205258	UMCUSAU000000205258	SAMEA3907044	Control		dog		9615	9615	Canis_lupus_familiaris	9615
205259	UMCUSAU000000205259	SAMEA3907045	Control		dog		9615	9615	Canis_lupus_familiaris	9615
205263	UMCUSAU000000205263	SAMEA3907058	Control		dog		9615	9615	Canis_lupus_familiaris	9615
205298	UMCUSAU000000205298	SAMEA3907243	Control		dog		9615	9615	Canis_lupus_familiaris	9615
205302	UMCUSAU000000205302	SAMEA3907271	Control		dog		9615	9615	Canis_lupus_familiaris	9615
205303	UMCUSAU000000205303	SAMEA3907276	Control		dog		9615	9615	Canis_lupus_familiaris	9615
205304	UMCUSAU000000205304	SAMEA3907279	Control		dog		9615	9615	Canis_lupus_familiaris	9615
205305	UMCUSAU000000205305	SAMEA3907280	Control		dog		9615	9615	Canis_lupus_familiaris	9615
205306	UMCUSAU000000205306	SAMEA3907281	Control		dog		9615	9615	Canis_lupus_familiaris	9615
205307	UMCUSAU000000205307	SAMEA3907282	Control		dog		9615	9615	Canis_lupus_familiaris	9615
205308	UMCUSAU000000205308	SAMEA3907286	Control		dog		9615	9615	Canis_lupus_familiaris	9615
205309	UMCUSAU000000205309	SAMEA3907287	Control		dog		9615	9615	Canis_lupus_familiaris	9615
205310	UMCUSAU000000205310	SAMEA3907289	Control		dog		9615	9615	Canis_lupus_familiaris	9615
205311	UMCUSAU000000205311	SAMEA3907293	Control		dog	male	9615	9615	Canis_lupus_familiaris	9615
205313	UMCUSAU000000205313	SAMEA3907305	Control		dog		9615	9615	Canis_lupus_familiaris	9615
205314	UMCUSAU000000205314	SAMEA3907306	Control		dog		9615	9615	Canis_lupus_familiaris	9615
205320	UMCUSAU000000205320	SAMEA3907380	Control		dog		9615	9615	Canis_lupus_familiaris	9615
205321	UMCUSAU000000205321	SAMEA3907382	Control		dog		9615	9615	Canis_lupus_familiaris	9615
205322	UMCUSAU000000205322	SAMEA3907388	Control		dog		9615	9615	Canis_lupus_familiaris	9615
205323	UMCUSAU000000205323	SAMEA3907389	Control		dog		9615	9615	Canis_lupus_familiaris	9615
205330	UMCUSAU000000205330	SAMEA3907412	Control		dog		9615	9615	Canis_lupus_familiaris	9615
205334	UMCUSAU000000205334	SAMEA3907420	Control		dog		9615	9615	Canis_lupus_familiaris	9615
205336	UMCUSAU000000205336	SAMEA3907427	Control		dog		9615	9615	Canis_lupus_familiaris	9615
205337	UMCUSAU000000205337	SAMEA3907428	Control		dog		9615	9615	Canis_lupus_familiaris	9615
205341	UMCUSAU000000205341	SAMEA3910756	Control		dog		9615	9615	Canis_lupus_familiaris	9615
205342	UMCUSAU000000205342	SAMEA3910758	Control		dog		9615	9615	Canis_lupus_familiaris	9615
205343	UMCUSAU000000205343	SAMEA3928139	Control		dog		9615	9615	Canis_lupus_familiaris	9615
205344	UMCUSAU000000205344	SAMEA3928140	Control		dog		9615	9615	Canis_lupus_familiaris	9615
205345	UMCUSAU000000205345	SAMEA3928141	Control		dog		9615	9615	Canis_lupus_familiaris	9615
205346	UMCUSAU000000205346	SAMEA3928142	Control		dog		9615	9615	Canis_lupus_familiaris	9615
205347	UMCUSAU000000205347	SAMEA3928143	Control		dog		9615	9615	Canis_lupus_familiaris	9615
205348	UMCUSAU000000205348	SAMEA3928144	Control		dog		9615	9615	Canis_lupus_familiaris	9615
205349	UMCUSAU000000205349	SAMEA3928145	Control		dog		9615	9615	Canis_lupus_familiaris	9615
205350	UMCUSAU000000205350	SAMEA3928146	Control		dog		9615	9615	Canis_lupus_familiaris	9615
205351	UMCUSAU000000205351	SAMEA3940300	Control		dog		9615	9615	Canis_lupus_familiaris	9615
205352	UMCUSAU000000205352	SAMEA3994036	Control		dog		9615	9615	Canis_lupus_familiaris	9615
205353	UMCUSAU000000205353	SAMEA3994037	Control		dog		9615	9615	Canis_lupus_familiaris	9615
205354	UMCUSAU000000205354	SAMEA3994038	Control		dog		9615	9615	Canis_lupus_familiaris	9615
205355	UMCUSAU000000205355	SAMEA4040708	Control		dog		9615	9615	Canis_lupus_familiaris	9615
205356	UMCUSAU000000205356	SAMEA4040709	Control		dog		9615	9615	Canis_lupus_familiaris	9615
205357	UMCUSAU000000205357	SAMEA4040710	Control		dog		9615	9615	Canis_lupus_familiaris	9615
205358	UMCUSAU000000205358	SAMEA4040711	Control		dog		9615	9615	Canis_lupus_familiaris	9615
205359	UMCUSAU000000205359	SAMEA4346711	Control		dog		9615	9615	Canis_lupus_familiaris	9615
205360	UMCUSAU000000205360	SAMEA4504820	Control		dog		9615	9615	Canis_lupus_familiaris	9615
205361	UMCUSAU000000205361	SAMEA4504821	Control		dog		9615	9615	Canis_lupus_familiaris	9615
205362	UMCUSAU000000205362	SAMEA4504822	Control		dog		9615	9615	Canis_lupus_familiaris	9615
205363	UMCUSAU000000205363	SAMEA4504823	Control		dog		9615	9615	Canis_lupus_familiaris	9615
205364	UMCUSAU000000205364	SAMEA4504824	Control		dog		9615	9615	Canis_lupus_familiaris	9615
205365	UMCUSAU000000205365	SAMEA4504825	Control		dog		9615	9615	Canis_lupus_familiaris	9615
205366	UMCUSAU000000205366	SAMEA4504826	Control		dog		9615	9615	Canis_lupus_familiaris	9615
205367	UMCUSAU000000205367	SAMEA4504827	Control		dog		9615	9615	Canis_lupus_familiaris	9615
205368	UMCUSAU000000205368	SAMEA4504828	Control		dog		9615	9615	Canis_lupus_familiaris	9615
205369	UMCUSAU000000205369	SAMEA4504829	Control		dog		9615	9615	Canis_lupus_familiaris	9615
205370	UMCUSAU000000205370	SAMEA4504830	Control		dog		9615	9615	Canis_lupus_familiaris	9615
205371	UMCUSAU000000205371	SAMEA4504831	Control		dog		9615	9615	Canis_lupus_familiaris	9615
205372	UMCUSAU000000205372	SAMEA4504832	Control		dog		9615	9615	Canis_lupus_familiaris	9615
205373	UMCUSAU000000205373	SAMEA4504833	Control		dog		9615	9615	Canis_lupus_familiaris	9615
205374	UMCUSAU000000205374	SAMEA4504834	Control		dog		9615	9615	Canis_lupus_familiaris	9615
205375	UMCUSAU000000205375	SAMEA4504835	Control		dog		9615	9615	Canis_lupus_familiaris	9615
205376	UMCUSAU000000205376	SAMEA4504837	Control		dog		9615	9615	Canis_lupus_familiaris	9615
205377	UMCUSAU000000205377	SAMEA4504838	Control		dog		9615	9615	Canis_lupus_familiaris	9615
205378	UMCUSAU000000205378	SAMEA4504839	Control		dog		9615	9615	Canis_lupus_familiaris	9615
205379	UMCUSAU000000205379	SAMEA4504840	Control		dog		9615	9615	Canis_lupus_familiaris	9615
205380	UMCUSAU000000205380	SAMEA4505489	Control		dog		9615	9615	Canis_lupus_familiaris	9615
205381	UMCUSAU000000205381	SAMEA4505490	Control		dog		9615	9615	Canis_lupus_familiaris	9615
205382	UMCUSAU000000205382	SAMEA4505491	Control		dog		9615	9615	Canis_lupus_familiaris	9615
205383	UMCUSAU000000205383	SAMEA4505492	Control		dog		9615	9615	Canis_lupus_familiaris	9615
205384	UMCUSAU000000205384	SAMEA4505493	Control		dog		9615	9615	Canis_lupus_familiaris	9615
205385	UMCUSAU000000205385	SAMEA4505494	Control		dog		9615	9615	Canis_lupus_familiaris	9615
205386	UMCUSAU000000205386	SAMEA4505495	Control		dog		9615	9615	Canis_lupus_familiaris	9615
205387	UMCUSAU000000205387	SAMEA4505496	Control		dog		9615	9615	Canis_lupus_familiaris	9615
205388	UMCUSAU000000205388	SAMEA4505497	Control		dog		9615	9615	Canis_lupus_familiaris	9615
205389	UMCUSAU000000205389	SAMEA4505498	Control		dog		9615	9615	Canis_lupus_familiaris	9615
205390	UMCUSAU000000205390	SAMEA4505499	Control		dog		9615	9615	Canis_lupus_familiaris	9615
205391	UMCUSAU000000205391	SAMEA4505500	Control		dog		9615	9615	Canis_lupus_familiaris	9615
205392	UMCUSAU000000205392	SAMEA4505501	Control		dog		9615	9615	Canis_lupus_familiaris	9615
205393	UMCUSAU000000205393	SAMEA4506885	Control		dog		9615	9615	Canis_lupus_familiaris	9615
205394	UMCUSAU000000205394	SAMEA4506886	Control		dog		9615	9615	Canis_lupus_familiaris	9615
205395	UMCUSAU000000205395	SAMEA4506887	Control		dog		9615	9615	Canis_lupus_familiaris	9615
205396	UMCUSAU000000205396	SAMEA4506888	Control		dog		9615	9615	Canis_lupus_familiaris	9615
205397	UMCUSAU000000205397	SAMEA4506889	Control		dog		9615	9615	Canis_lupus_familiaris	9615
205398	UMCUSAU000000205398	SAMEA4506890	Control		dog		9615	9615	Canis_lupus_familiaris	9615
205399	UMCUSAU000000205399	SAMEA4506891	Control		dog		9615	9615	Canis_lupus_familiaris	9615
205400	UMCUSAU000000205400	SAMEA4506892	Control		dog		9615	9615	Canis_lupus_familiaris	9615
205401	UMCUSAU000000205401	SAMEA4506893	Control		dog		9615	9615	Canis_lupus_familiaris	9615
205402	UMCUSAU000000205402	SAMEA4506894	Control		dog		9615	9615	Canis_lupus_familiaris	9615
205403	UMCUSAU000000205403	SAMEA4506895	Control		dog		9615	9615	Canis_lupus_familiaris	9615
205404	UMCUSAU000000205404	SAMEA4506896	Control		dog		9615	9615	Canis_lupus_familiaris	9615
205405	UMCUSAU000000205405	SAMEA4506897	Control		dog		9615	9615	Canis_lupus_familiaris	9615
205406	UMCUSAU000000205406	SAMEA4506898	Control		dog		9615	9615	Canis_lupus_familiaris	9615
205407	UMCUSAU000000205407	SAMEA4506899	Control		dog		9615	9615	Canis_lupus_familiaris	9615
205408	UMCUSAU000000205408	SAMEA4506900	Control		dog		9615	9615	Canis_lupus_familiaris	9615
205409	UMCUSAU000000205409	SAMEA4506901	Control		dog		9615	9615	Canis_lupus_familiaris	9615
205410	UMCUSAU000000205410	SAMEA4506902	Control		dog		9615	9615	Canis_lupus_familiaris	9615
205411	UMCUSAU000000205411	SAMEA4509487	Control		dog		9615	9615	Canis_lupus_familiaris	9615
205412	UMCUSAU000000205412	SAMEA4509488	Control		dog		9615	9615	Canis_lupus_familiaris	9615
205413	UMCUSAU000000205413	SAMEA4509489	Control		dog		9615	9615	Canis_lupus_familiaris	9615
205414	UMCUSAU000000205414	SAMEA4509490	Control		dog		9615	9615	Canis_lupus_familiaris	9615
205415	UMCUSAU000000205415	SAMEA4509491	Control		dog		9615	9615	Canis_lupus_familiaris	9615
205416	UMCUSAU000000205416	SAMEA4509492	Control		dog		9615	9615	Canis_lupus_familiaris	9615
205417	UMCUSAM000000205417	SAMEA4672966	Control		dog	male	9615	9615	Canis_lupus_familiaris	9615
205418	UMCUSAF000000205418	SAMEA4672967	Control		dog	female	9615	9615	Canis_lupus_familiaris	9615
205419	UMCUSAF000000205419	SAMEA4672968	Control		dog	female	9615	9615	Canis_lupus_familiaris	9615
205420	UMCUSAM000000205420	SAMEA4672969	Control		dog	male	9615	9615	Canis_lupus_familiaris	9615
205421	UMCUSAU000000205421	SAMEA4823343	Control		dog		9615	9615	Canis_lupus_familiaris	9615
205422	UMCUSAU000000205422	SAMEA4823353	Control		dog		9615	9615	Canis_lupus_familiaris	9615
205423	UMCUSAU000000205423	SAMEA4823354	Control		dog		9615	9615	Canis_lupus_familiaris	9615
205424	UMCUSAU000000205424	SAMEA4823355	Control		dog		9615	9615	Canis_lupus_familiaris	9615
205425	UMCUSAU000000205425	SAMEA4823356	Control		dog		9615	9615	Canis_lupus_familiaris	9615
205426	UMCUSAU000000205426	SAMEA4823357	Control		dog		9615	9615	Canis_lupus_familiaris	9615
205427	UMCUSAU000000205427	SAMEA4823358	Control		dog		9615	9615	Canis_lupus_familiaris	9615
205428	UMCUSAU000000205428	SAMEA4823360	Control		dog		9615	9615	Canis_lupus_familiaris	9615
205429	UMCUSAU000000205429	SAMEA4848665	Control		dog		9615	9615	Canis_lupus_familiaris	9615
205430	UMCUSAU000000205430	SAMEA4848666	Control		dog		9615	9615	Canis_lupus_familiaris	9615
205431	UMCUSAU000000205431	SAMEA4848667	Control		dog		9615	9615	Canis_lupus_familiaris	9615
205432	UMCUSAU000000205432	SAMEA4848669	Control		dog		9615	9615	Canis_lupus_familiaris	9615
205433	UMCUSAU000000205433	SAMEA4848670	Control		dog		9615	9615	Canis_lupus_familiaris	9615
205434	UMCUSAU000000205434	SAMEA4848671	Control		dog		9615	9615	Canis_lupus_familiaris	9615
205435	UMCUSAU000000205435	SAMEA4848672	Control		dog		9615	9615	Canis_lupus_familiaris	9615
205436	UMCUSAU000000205436	SAMEA4848673	Control		dog		9615	9615	Canis_lupus_familiaris	9615
205437	UMCUSAU000000205437	SAMEA4848674	Control		dog		9615	9615	Canis_lupus_familiaris	9615
205438	UMCUSAU000000205438	SAMEA4848675	Control		dog		9615	9615	Canis_lupus_familiaris	9615
205439	UMCUSAU000000205439	SAMEA4848676	Control		dog		9615	9615	Canis_lupus_familiaris	9615
205440	UMCUSAU000000205440	SAMEA4848677	Control		dog		9615	9615	Canis_lupus_familiaris	9615
205441	UMCUSAU000000205441	SAMEA4848678	Control		dog		9615	9615	Canis_lupus_familiaris	9615
205442	UMCUSAU000000205442	SAMEA4848679	Control		dog		9615	9615	Canis_lupus_familiaris	9615
205443	UMCUSAU000000205443	SAMEA4848680	Control		dog		9615	9615	Canis_lupus_familiaris	9615
205444	UMCUSAU000000205444	SAMEA4848681	Control		dog		9615	9615	Canis_lupus_familiaris	9615
205445	UMCUSAU000000205445	SAMEA4848682	Control		dog		9615	9615	Canis_lupus_familiaris	9615
205446	UMCUSAU000000205446	SAMEA4848683	Control		dog		9615	9615	Canis_lupus_familiaris	9615
205447	UMCUSAU000000205447	SAMEA4848690	Control		dog		9615	9615	Canis_lupus_familiaris	9615
205448	UMCUSAU000000205448	SAMEA4848691	Control		dog		9615	9615	Canis_lupus_familiaris	9615
205449	UMCUSAU000000205449	SAMEA4848692	Control		dog		9615	9615	Canis_lupus_familiaris	9615
205450	UMCUSAU000000205450	SAMEA4848693	Control		dog		9615	9615	Canis_lupus_familiaris	9615
205451	UMCUSAU000000205451	SAMEA4848694	Control		dog		9615	9615	Canis_lupus_familiaris	9615
205452	UMCUSAU000000205452	SAMEA4848695	Control		dog		9615	9615	Canis_lupus_familiaris	9615
205453	UMCUSAU000000205453	SAMEA4848696	Control		dog		9615	9615	Canis_lupus_familiaris	9615
205454	UMCUSAU000000205454	SAMEA4848697	Control		dog		9615	9615	Canis_lupus_familiaris	9615
205455	UMCUSAU000000205455	SAMEA4848698	Control		dog		9615	9615	Canis_lupus_familiaris	9615
205456	UMCUSAU000000205456	SAMEA4848700	Control		dog		9615	9615	Canis_lupus_familiaris	9615
205457	UMCUSAU000000205457	SAMEA4848701	Control		dog		9615	9615	Canis_lupus_familiaris	9615
205458	UMCUSAU000000205458	SAMEA4848702	Control		dog		9615	9615	Canis_lupus_familiaris	9615
205459	UMCUSAU000000205459	SAMEA4848703	Control		dog		9615	9615	Canis_lupus_familiaris	9615
205460	UMCUSAU000000205460	SAMEA4848704	Control		dog		9615	9615	Canis_lupus_familiaris	9615
205461	UMCUSAU000000205461	SAMEA4848705	Control		dog		9615	9615	Canis_lupus_familiaris	9615
205462	UMCUSAU000000205462	SAMEA4848706	Control		dog		9615	9615	Canis_lupus_familiaris	9615
205463	UMCUSAU000000205463	SAMEA4848707	Control		dog		9615	9615	Canis_lupus_familiaris	9615
205464	UMCUSAU000000205464	SAMEA4848708	Control		dog		9615	9615	Canis_lupus_familiaris	9615
205465	UMCUSAU000000205465	SAMEA4848709	Control		dog		9615	9615	Canis_lupus_familiaris	9615
205466	UMCUSAU000000205466	SAMEA4848710	Control		dog		9615	9615	Canis_lupus_familiaris	9615
205467	UMCUSAU000000205467	SAMEA4848711	Control		dog		9615	9615	Canis_lupus_familiaris	9615
205468	UMCUSAU000000205468	SAMEA4848712	Control		dog		9615	9615	Canis_lupus_familiaris	9615
205469	UMCUSAU000000205469	SAMEA4848713	Control		dog		9615	9615	Canis_lupus_familiaris	9615
205470	UMCUSAU000000205470	SAMEA4848714	Control		dog		9615	9615	Canis_lupus_familiaris	9615
205471	UMCUSAU000000205471	SAMEA4867919	Control		dog		9615	9615	Canis_lupus_familiaris	9615
205472	UMCUSAU000000205472	SAMEA4867920	Control		dog		9615	9615	Canis_lupus_familiaris	9615
205473	UMCUSAU000000205473	SAMEA4867921	Control		dog		9615	9615	Canis_lupus_familiaris	9615
205474	UMCUSAU000000205474	SAMEA4867922	Control		dog		9615	9615	Canis_lupus_familiaris	9615
205475	UMCUSAU000000205475	SAMEA4867923	Control		dog		9615	9615	Canis_lupus_familiaris	9615
205476	UMCUSAU000000205476	SAMEA4867924	Control		dog		9615	9615	Canis_lupus_familiaris	9615
205477	UMCUSAU000000205477	SAMEA4867925	Control		dog		9615	9615	Canis_lupus_familiaris	9615
205478	UMCUSAU000000205478	SAMEA4867926	Control		dog		9615	9615	Canis_lupus_familiaris	9615
205479	UMCUSAU000000205479	SAMEA4867927	Control		dog		9615	9615	Canis_lupus_familiaris	9615
205480	UMCUSAU000000205480	SAMEA4867928	Control		dog		9615	9615	Canis_lupus_familiaris	9615
205481	UMCUSAU000000205481	SAMEA4867929	Control		dog		9615	9615	Canis_lupus_familiaris	9615
205482	UMCUSAU000000205482	SAMEA4867930	Control		dog		9615	9615	Canis_lupus_familiaris	9615
205483	UMCUSAU000000205483	SAMEA4867931	Control		dog		9615	9615	Canis_lupus_familiaris	9615
205484	UMCUSAU000000205484	SAMEA4867932	Control		dog		9615	9615	Canis_lupus_familiaris	9615
205485	UMCUSAU000000205485	SAMEA4867933	Control		dog		9615	9615	Canis_lupus_familiaris	9615
205486	UMCUSAU000000205486	SAMEA4867934	Control		dog		9615	9615	Canis_lupus_familiaris	9615
205487	UMCUSAU000000205487	SAMEA4867935	Control		dog		9615	9615	Canis_lupus_familiaris	9615
205488	UMCUSAU000000205488	SAMEA4867936	Control		dog		9615	9615	Canis_lupus_familiaris	9615
205489	UMCUSAU000000205489	SAMEA4873254	Control		dog		9615	9615	Canis_lupus_familiaris	9615
205490	UMCUSAU000000205490	SAMEA4949388	Control		dog		9615	9615	Canis_lupus_familiaris	9615
205491	UMCUSAU000000205491	SAMEA4949389	Control		dog		9615	9615	Canis_lupus_familiaris	9615
205492	UMCUSAU000000205492	SAMEA4949390	Control		dog		9615	9615	Canis_lupus_familiaris	9615
205493	UMCUSAU000000205493	SAMEA4966024	Control	Northern_Inuit_Dog	NorthernInuit		9615	9615	Canis_lupus_familiaris	9615
205494	UMCUSAU000000205494	SAMEA4966025	Control	Northern_Inuit_Dog	NorthernInuit		9615	9615	Canis_lupus_familiaris	9615
205495	UMCUSAU000000205495	SAMEA5059499	Control		dog		9615	9615	Canis_lupus_familiaris	9615
205496	UMCUSAU000000205496	SAMEA5059500	Control		dog		9615	9615	Canis_lupus_familiaris	9615
205497	UMCUSAU000000205497	SAMEA5059501	Control		dog		9615	9615	Canis_lupus_familiaris	9615
205498	UMCUSAU000000205498	SAMEA5059502	Control		dog		9615	9615	Canis_lupus_familiaris	9615
205499	UMCUSAU000000205499	SAMEA5059503	Control		dog		9615	9615	Canis_lupus_familiaris	9615
205500	UMCUSAU000000205500	SAMEA5059504	Control		dog		9615	9615	Canis_lupus_familiaris	9615
205501	UMCUSAU000000205501	SAMEA5059505	Control		dog		9615	9615	Canis_lupus_familiaris	9615
205502	UMCUSAU000000205502	SAMEA5059506	Control		dog		9615	9615	Canis_lupus_familiaris	9615
205503	UMCUSAU000000205503	SAMEA5059507	Control		dog		9615	9615	Canis_lupus_familiaris	9615
205504	UMCUSAU000000205504	SAMEA5059508	Control		dog		9615	9615	Canis_lupus_familiaris	9615
205505	UMCUSAU000000205505	SAMEA5059509	Control		dog		9615	9615	Canis_lupus_familiaris	9615
205506	UMCUSAU000000205506	SAMEA5059510	Control		dog		9615	9615	Canis_lupus_familiaris	9615
205507	UMCUSAU000000205507	SAMEA5059511	Control		dog		9615	9615	Canis_lupus_familiaris	9615
205508	UMCUSAU000000205508	SAMEA5059514	Control		dog		9615	9615	Canis_lupus_familiaris	9615
205509	UMCUSAU000000205509	SAMEA5059515	Control		dog		9615	9615	Canis_lupus_familiaris	9615
205510	UMCUSAU000000205510	SAMEA5059516	Control		dog		9615	9615	Canis_lupus_familiaris	9615
205511	UMCUSAU000000205511	SAMEA5059517	Control		dog		9615	9615	Canis_lupus_familiaris	9615
205512	UMCUSAU000000205512	SAMEA5059518	Control		dog		9615	9615	Canis_lupus_familiaris	9615
205513	UMCUSAU000000205513	SAMEA5059520	Control		dog		9615	9615	Canis_lupus_familiaris	9615
205514	UMCUSAU000000205514	SAMEA5059521	Control		dog		9615	9615	Canis_lupus_familiaris	9615
205515	UMCUSAU000000205515	SAMEA5059522	Control		dog		9615	9615	Canis_lupus_familiaris	9615
205516	UMCUSAU000000205516	SAMEA5059523	Control		dog		9615	9615	Canis_lupus_familiaris	9615
205517	UMCUSAU000000205517	SAMEA5205215	Control		dog		9615	9615	Canis_lupus_familiaris	9615
205518	UMCUSAU000000205518	SAMEA5205216	Control		dog		9615	9615	Canis_lupus_familiaris	9615
205519	UMCUSAU000000205519	SAMEA5205217	Control		dog		9615	9615	Canis_lupus_familiaris	9615
205520	UMCUSAU000000205520	SAMEA5205218	Control		dog		9615	9615	Canis_lupus_familiaris	9615
205521	UMCUSAU000000205521	SAMEA5205219	Control		dog		9615	9615	Canis_lupus_familiaris	9615
205522	UMCUSAU000000205522	SAMEA5205220	Control		dog		9615	9615	Canis_lupus_familiaris	9615
205523	UMCUSAU000000205523	SAMEA5205221	Control		dog		9615	9615	Canis_lupus_familiaris	9615
205524	UMCUSAU000000205524	SAMEA5205222	Control		dog		9615	9615	Canis_lupus_familiaris	9615
205525	UMCUSAU000000205525	SAMEA5205223	Control		dog		9615	9615	Canis_lupus_familiaris	9615
205526	UMCUSAU000000205526	SAMEA5205224	Control		dog		9615	9615	Canis_lupus_familiaris	9615
205527	UMCUSAU000000205527	SAMEA5205225	Control		dog		9615	9615	Canis_lupus_familiaris	9615
205528	UMCUSAU000000205528	SAMEA5205226	Control		dog		9615	9615	Canis_lupus_familiaris	9615
205529	UMCUSAU000000205529	SAMEA5205227	Control		dog		9615	9615	Canis_lupus_familiaris	9615
205530	UMCUSAU000000205530	SAMEA5205228	Control		dog		9615	9615	Canis_lupus_familiaris	9615
205531	UMCUSAU000000205531	SAMEA5205229	Control		dog		9615	9615	Canis_lupus_familiaris	9615
205532	UMCUSAU000000205532	SAMEA5560215	Control	Giant_Schnauzer	GiantSchnauzer		9615	9615	Canis_lupus_familiaris	9615
205533	UMCUSAU000000205533	SAMEA5560216	Control	Giant_Schnauzer	GiantSchnauzer		9615	9615	Canis_lupus_familiaris	9615
205534	UMCUSAU000000205534	SAMEA5560217	Control	Giant_Schnauzer	GiantSchnauzer		9615	9615	Canis_lupus_familiaris	9615
205535	UMCUSAU000000205535	SAMEA5560218	Control	Giant_Schnauzer	GiantSchnauzer		9615	9615	Canis_lupus_familiaris	9615
205536	UMCUSAU000000205536	SAMEA5577245	Control	Lancashire_Heeler	LancashireHeeler		9615	9615	Canis_lupus_familiaris	9615
205537	UMCUSAU000000205537	SAMEA5577246	Control	Lancashire_Heeler	LancashireHeeler		9615	9615	Canis_lupus_familiaris	9615
205538	UMCUSAU000000205538	SAMEA5657392	Control		dog		9615	9615	Canis_lupus_familiaris	9615
205539	UMCUSAU000000205539	SAMEA5657394	Control		dog		9615	9615	Canis_lupus_familiaris	9615
205540	UMCUSAU000000205540	SAMEA5657395	Control		dog		9615	9615	Canis_lupus_familiaris	9615
205541	UMCUSAU000000205541	SAMEA5657396	Control		dog		9615	9615	Canis_lupus_familiaris	9615
205542	UMCUSAU000000205542	SAMEA5657397	Control		dog		9615	9615	Canis_lupus_familiaris	9615
205543	UMCUSAU000000205543	SAMEA5657398	Control		dog		9615	9615	Canis_lupus_familiaris	9615
205544	UMCUSAU000000205544	SAMEA5657399	Control		dog		9615	9615	Canis_lupus_familiaris	9615
205545	UMCUSAU000000205545	SAMEA5657400	Control		dog		9615	9615	Canis_lupus_familiaris	9615
205546	UMCUSAU000000205546	SAMEA5818551	Control	Norwegian_Buhund	NorwegianBuhund		9615	9615	Canis_lupus_familiaris	9615
205547	UMCUSAU000000205547	SAMEA5818552	Control	Norwegian_Buhund	NorwegianBuhund		9615	9615	Canis_lupus_familiaris	9615
205548	UMCUSAU000000205548	SAMEA676101	Control		dog		9615	9615	Canis_lupus_familiaris	9615
205549	UMCUSAU000000205549	SAMEA676105	Control		dog		9615	9615	Canis_lupus_familiaris	9615
205550	UMCUSAU000000205550	SAMEA676114	Control		dog		9615	9615	Canis_lupus_familiaris	9615
205551	UMCUSAU000000205551	SAMEA676121	Control		dog		9615	9615	Canis_lupus_familiaris	9615
205552	UMCUSAU000000205552	SAMEA676122	Control		dog		9615	9615	Canis_lupus_familiaris	9615
205553	UMCUSAU000000205553	SAMEA72802168	Control		dog		9615	9615	Canis_lupus_familiaris	9615
205554	UMCUSAU000000205554	SAMEA72802918	Control		dog		9615	9615	Canis_lupus_familiaris	9615
205555	UMCUSAU000000205555	SAMN01737209	Control		dog		9615	9615	Canis_lupus_familiaris	9615
205556	UMCUSAU000000205556	SAMN01893932	Control		dog		9615	9615	Canis_lupus_familiaris	9615
205557	UMCUSAU000000205557	SAMN01908107	Control		dog		9615	9615	Canis_lupus_familiaris	9615
205558	UMCUSAU000000205558	SAMN01974486	Control		dog		9615	9615	Canis_lupus_familiaris	9615
205559	UMCUSAU000000205559	SAMN01974487	Control		dog		9615	9615	Canis_lupus_familiaris	9615
205560	UMCUSAU000000205560	SAMN01974488	Control		dog		9615	9615	Canis_lupus_familiaris	9615
205561	UMCUSAU000000205561	SAMN01974489	Control		dog		9615	9615	Canis_lupus_familiaris	9615
205562	UMCUSAU000000205562	SAMN01974490	Control	Chinese_Indigenous_dog	ChineseIndigenous		9615	9615	Canis_lupus_familiaris	9615
205563	UMCUSAU000000205563	SAMN01974491	Control	Chinese_Indigenous_dog	ChineseIndigenous		9615	9615	Canis_lupus_familiaris	9615
205564	UMCUSAU000000205564	SAMN01974492	Control	Chinese_Indigenous_dog	ChineseIndigenous		9615	9615	Canis_lupus_familiaris	9615
205565	UMCUSAU000000205565	SAMN01974493	Control	Tibetan_Mastiff	TibetanMastiff		9615	9615	Canis_lupus_familiaris	9615
205566	UMCUSAU000000205566	SAMN01974494	Control	German_Shepherd	GermanShephard		9615	9615	Canis_lupus_familiaris	9615
205567	UMCUSAU000000205567	SAMN01974495	Control	Belgium_Malinois	BelgiumMalinois		9615	9615	Canis_lupus_familiaris	9615
205568	UMCUSAU000000205568	SAMN02144216	Control		dog		9615	9615	Canis_lupus_familiaris	9615
205570	UMCUSAU000000205570	SAMN02144219	Control		dog		9615	9615	Canis_lupus_familiaris	9615
205571	UMCUSAU000000205571	SAMN02194722	Control		dog		9615	9615	Canis_lupus_familiaris	9615
205572	UMCUSAU000000205572	SAMN02194723	Control		dog		9615	9615	Canis_lupus_familiaris	9615
205573	UMCUSAU000000205573	SAMN02485564	Control		dog		9615	9615	Canis_lupus_familiaris	9615
205574	UMCUSAU000000205574	SAMN02485565	Control		dog		9615	9615	Canis_lupus_familiaris	9615
205575	UMCUSAU000000205575	SAMN02485566	Control		dog		9615	9615	Canis_lupus_familiaris	9615
205576	UMCUSAU000000205576	SAMN02485567	Control		dog		9615	9615	Canis_lupus_familiaris	9615
205577	UMCUSAU000000205577	SAMN02485568	Control		dog		9615	9615	Canis_lupus_familiaris	9615
205578	UMCUSAU000000205578	SAMN02485569	Control		dog		9615	9615	Canis_lupus_familiaris	9615
205579	UMCUSAU000000205579	SAMN02485570	Control		dog		9615	9615	Canis_lupus_familiaris	9615
205580	UMCUSAU000000205580	SAMN02485571	Control		dog		9615	9615	Canis_lupus_familiaris	9615
205581	UMCUSAU000000205581	SAMN02485572	Control		dog		9615	9615	Canis_lupus_familiaris	9615
205582	UMCUSAU000000205582	SAMN02485573	Control		dog		9615	9615	Canis_lupus_familiaris	9615
205583	UMCUSAU000000205583	SAMN02485574	Control		dog		9615	9615	Canis_lupus_familiaris	9615
205584	UMCUSAU000000205584	SAMN02485575	Control		dog		9615	9615	Canis_lupus_familiaris	9615
205585	UMCUSAU000000205585	SAMN02485576	Control		dog		9615	9615	Canis_lupus_familiaris	9615
205586	UMCUSAU000000205586	SAMN02485577	Control		dog		9615	9615	Canis_lupus_familiaris	9615
205587	UMCUSAU000000205587	SAMN02485578	Control		dog		9615	9615	Canis_lupus_familiaris	9615
205588	UMCUSAU000000205588	SAMN02485579	Control		dog		9615	9615	Canis_lupus_familiaris	9615
205589	UMCUSAU000000205589	SAMN02485580	Control		dog		9615	9615	Canis_lupus_familiaris	9615
205590	UMCUSAU000000205590	SAMN02485581	Control		dog		9615	9615	Canis_lupus_familiaris	9615
205591	UMCUSAU000000205591	SAMN02485582	Control		dog		9615	9615	Canis_lupus_familiaris	9615
205592	UMCUSAU000000205592	SAMN02485583	Control		dog		9615	9615	Canis_lupus_familiaris	9615
205593	UMCUSAU000000205593	SAMN02485584	Control		dog		9615	9615	Canis_lupus_familiaris	9615
205594	UMCUSAU000000205594	SAMN02485585	Control		dog		9615	9615	Canis_lupus_familiaris	9615
205595	UMCUSAU000000205595	SAMN02485586	Control		dog		9615	9615	Canis_lupus_familiaris	9615
205596	UMCUSAU000000205596	SAMN02485587	Control		dog		9615	9615	Canis_lupus_familiaris	9615
205597	UMCUSAU000000205597	SAMN02485588	Control		dog		9615	9615	Canis_lupus_familiaris	9615
205598	UMCUSAU000000205598	SAMN02485589	Control		dog		9615	9615	Canis_lupus_familiaris	9615
205599	UMCUSAU000000205599	SAMN02485590	Control		dog		9615	9615	Canis_lupus_familiaris	9615
205600	UMCUSAU000000205600	SAMN02485591	Control		dog		9615	9615	Canis_lupus_familiaris	9615
205601	UMCUSAU000000205601	SAMN02485592	Control		dog		9615	9615	Canis_lupus_familiaris	9615
205602	UMCUSAU000000205602	SAMN02485593	Control		dog		9615	9615	Canis_lupus_familiaris	9615
205603	UMCUSAU000000205603	SAMN02485594	Control		dog		9615	9615	Canis_lupus_familiaris	9615
205604	UMCUSAU000000205604	SAMN02485595	Control		dog		9615	9615	Canis_lupus_familiaris	9615
205605	UMCUSAU000000205605	SAMN02485596	Control		dog		9615	9615	Canis_lupus_familiaris	9615
205606	UMCUSAU000000205606	SAMN02485597	Control		dog		9615	9615	Canis_lupus_familiaris	9615
205607	UMCUSAU000000205607	SAMN02485598	Control		dog		9615	9615	Canis_lupus_familiaris	9615
205608	UMCUSAU000000205608	SAMN02485599	Control		dog		9615	9615	Canis_lupus_familiaris	9615
205609	UMCUSAU000000205609	SAMN02485600	Control		dog		9615	9615	Canis_lupus_familiaris	9615
205610	UMCUSAU000000205610	SAMN02485601	Control		dog		9615	9615	Canis_lupus_familiaris	9615
205611	UMCUSAU000000205611	SAMN02485602	Control		dog		9615	9615	Canis_lupus_familiaris	9615
205612	UMCUSAU000000205612	SAMN02485603	Control		dog		9615	9615	Canis_lupus_familiaris	9615
205613	UMCUSAU000000205613	SAMN02485604	Control		dog		9615	9615	Canis_lupus_familiaris	9615
205614	UMCUSAU000000205614	SAMN02485605	Control		dog		9615	9615	Canis_lupus_familiaris	9615
205615	UMCUSAU000000205615	SAMN02485606	Control		dog		9615	9615	Canis_lupus_familiaris	9615
205616	UMCUSAU000000205616	SAMN02485607	Control		dog		9615	9615	Canis_lupus_familiaris	9615
205617	UMCUSAU000000205617	SAMN02485608	Control		dog		9615	9615	Canis_lupus_familiaris	9615
205618	UMCUSAU000000205618	SAMN02485609	Control		dog		9615	9615	Canis_lupus_familiaris	9615
205619	UMCUSAU000000205619	SAMN02485610	Control		dog		9615	9615	Canis_lupus_familiaris	9615
205620	UMCUSAU000000205620	SAMN02485611	Control		dog		9615	9615	Canis_lupus_familiaris	9615
205621	UMCUSAU000000205621	SAMN02485612	Control		dog		9615	9615	Canis_lupus_familiaris	9615
205622	UMCUSAU000000205622	SAMN02485613	Control		dog		9615	9615	Canis_lupus_familiaris	9615
205623	UMCUSAU000000205623	SAMN02485614	Control		dog		9615	9615	Canis_lupus_familiaris	9615
205624	UMCUSAU000000205624	SAMN02570458	Control	Tibetan_Mastiff	TibetanMastiff		9615	9615	Canis_lupus_familiaris	9615
205625	UMCUSAF000000205625	SAMN02585152	Control	Tibetan_Mastiff	TibetanMastiff	female	9615	9615	Canis_lupus_familiaris	9615
205626	UMCUSAF000000205626	SAMN02585153	Control	Tibetan_Mastiff	TibetanMastiff	female	9615	9615	Canis_lupus_familiaris	9615
205627	UMCUSAM000000205627	SAMN02585154	Control	Tibetan_Mastiff	TibetanMastiff	male	9615	9615	Canis_lupus_familiaris	9615
205628	UMCUSAM000000205628	SAMN02585155	Control	Tibetan_Mastiff	TibetanMastiff	male	9615	9615	Canis_lupus_familiaris	9615
205629	UMCUSAM000000205629	SAMN02585156	Control	Tibetan_Mastiff	TibetanMastiff	male	9615	9615	Canis_lupus_familiaris	9615
205630	UMCUSAF000000205630	SAMN02585157	Control	Tibetan_Mastiff	TibetanMastiff	female	9615	9615	Canis_lupus_familiaris	9615
205631	UMCUSAM000000205631	SAMN02585158	Control	Tibetan_Mastiff	TibetanMastiff	male	9615	9615	Canis_lupus_familiaris	9615
205632	UMCUSAF000000205632	SAMN02585159	Control	Tibetan_Mastiff	TibetanMastiff	female	9615	9615	Canis_lupus_familiaris	9615
205633	UMCUSAF000000205633	SAMN02585160	Control	Tibetan_Mastiff	TibetanMastiff	female	9615	9615	Canis_lupus_familiaris	9615
205634	UMCUSAF000000205634	SAMN02585161	Control	Diqing_indigenous_dog	DiqingIndigenous	female	9615	9615	Canis_lupus_familiaris	9615
205635	UMCUSAF000000205635	SAMN02585162	Control	Diqing_indigenous_dog	DiqingIndigenous	female	9615	9615	Canis_lupus_familiaris	9615
205636	UMCUSAM000000205636	SAMN02585163	Control	Diqing_indigenous_dog	DiqingIndigenous	male	9615	9615	Canis_lupus_familiaris	9615
205637	UMCUSAM000000205637	SAMN02585164	Control	Diqing_indigenous_dog	DiqingIndigenous	male	9615	9615	Canis_lupus_familiaris	9615
205638	UMCUSAF000000205638	SAMN02585165	Control	Diqing_indigenous_dog	DiqingIndigenous	female	9615	9615	Canis_lupus_familiaris	9615
205639	UMCUSAF000000205639	SAMN02585166	Control	Diqing_indigenous_dog	DiqingIndigenous	female	9615	9615	Canis_lupus_familiaris	9615
205640	UMCUSAM000000205640	SAMN02585167	Control	Diqing_indigenous_dog	DiqingIndigenous	male	9615	9615	Canis_lupus_familiaris	9615
205641	UMCUSAM000000205641	SAMN02585168	Control	Diqing_indigenous_dog	DiqingIndigenous	male	9615	9615	Canis_lupus_familiaris	9615
205642	UMCUSAF000000205642	SAMN02585169	Control	Diqing_indigenous_dog	DiqingIndigenous	female	9615	9615	Canis_lupus_familiaris	9615
205643	UMCUSAM000000205643	SAMN02585170	Control	Diqing_indigenous_dog	DiqingIndigenous	male	9615	9615	Canis_lupus_familiaris	9615
205644	UMCUSAM000000205644	SAMN02585171	Control	Lijiang_indigenous_dog	LijiangIndigenous	male	9615	9615	Canis_lupus_familiaris	9615
205645	UMCUSAM000000205645	SAMN02585172	Control	Lijiang_indigenous_dog	LijiangIndigenous	male	9615	9615	Canis_lupus_familiaris	9615
205646	UMCUSAF000000205646	SAMN02585173	Control	Lijiang_indigenous_dog	LijiangIndigenous	female	9615	9615	Canis_lupus_familiaris	9615
205647	UMCUSAF000000205647	SAMN02585174	Control	Lijiang_indigenous_dog	LijiangIndigenous	female	9615	9615	Canis_lupus_familiaris	9615
205648	UMCUSAF000000205648	SAMN02585175	Control	Lijiang_indigenous_dog	LijiangIndigenous	female	9615	9615	Canis_lupus_familiaris	9615
205649	UMCUSAF000000205649	SAMN02585176	Control	Lijiang_indigenous_dog	LijiangIndigenous	female	9615	9615	Canis_lupus_familiaris	9615
205650	UMCUSAF000000205650	SAMN02585177	Control	Lijiang_indigenous_dog	LijiangIndigenous	female	9615	9615	Canis_lupus_familiaris	9615
205651	UMCUSAM000000205651	SAMN02585178	Control	Lijiang_indigenous_dog	LijiangIndigenous	male	9615	9615	Canis_lupus_familiaris	9615
205652	UMCUSAM000000205652	SAMN02585179	Control	Lijiang_indigenous_dog	LijiangIndigenous	male	9615	9615	Canis_lupus_familiaris	9615
205653	UMCUSAM000000205653	SAMN02585180	Control	Lijiang_indigenous_dog	LijiangIndigenous	male	9615	9615	Canis_lupus_familiaris	9615
205654	UMCUSAM000000205654	SAMN02585181	Control	Yingjiang_indigenous_dog	YingjiangIndigenous	male	9615	9615	Canis_lupus_familiaris	9615
205655	UMCUSAM000000205655	SAMN02585182	Control	Yingjiang_indigenous_dog	YingjiangIndigenous	male	9615	9615	Canis_lupus_familiaris	9615
205656	UMCUSAF000000205656	SAMN02585183	Control	Yingjiang_indigenous_dog	YingjiangIndigenous	female	9615	9615	Canis_lupus_familiaris	9615
205657	UMCUSAM000000205657	SAMN02585184	Control	Yingjiang_indigenous_dog	YingjiangIndigenous	male	9615	9615	Canis_lupus_familiaris	9615
205658	UMCUSAF000000205658	SAMN02585185	Control	Yingjiang_indigenous_dog	YingjiangIndigenous	female	9615	9615	Canis_lupus_familiaris	9615
205659	UMCUSAF000000205659	SAMN02585186	Control	Yingjiang_indigenous_dog	YingjiangIndigenous	female	9615	9615	Canis_lupus_familiaris	9615
205660	UMCUSAM000000205660	SAMN02585187	Control	Yingjiang_indigenous_dog	YingjiangIndigenous	male	9615	9615	Canis_lupus_familiaris	9615
205661	UMCUSAM000000205661	SAMN02585188	Control	Yingjiang_indigenous_dog	YingjiangIndigenous	male	9615	9615	Canis_lupus_familiaris	9615
205662	UMCUSAF000000205662	SAMN02585189	Control	Yingjiang_indigenous_dog	YingjiangIndigenous	female	9615	9615	Canis_lupus_familiaris	9615
205663	UMCUSAF000000205663	SAMN02585190	Control	Yingjiang_indigenous_dog	YingjiangIndigenous	female	9615	9615	Canis_lupus_familiaris	9615
205664	UMCUSAF000000205664	SAMN02585191	Control	Kunming_dog	Kunming	female	9615	9615	Canis_lupus_familiaris	9615
205665	UMCUSAF000000205665	SAMN02585192	Control	Kunming_dog	Kunming	female	9615	9615	Canis_lupus_familiaris	9615
205666	UMCUSAF000000205666	SAMN02585193	Control	Kunming_dog	Kunming	female	9615	9615	Canis_lupus_familiaris	9615
205667	UMCUSAF000000205667	SAMN02585194	Control	Kunming_dog	Kunming	female	9615	9615	Canis_lupus_familiaris	9615
205668	UMCUSAF000000205668	SAMN02585195	Control	Kunming_dog	Kunming	female	9615	9615	Canis_lupus_familiaris	9615
205669	UMCUSAM000000205669	SAMN02585196	Control	Kunming_dog	Kunming	male	9615	9615	Canis_lupus_familiaris	9615
205670	UMCUSAM000000205670	SAMN02585197	Control	Kunming_dog	Kunming	male	9615	9615	Canis_lupus_familiaris	9615
205671	UMCUSAM000000205671	SAMN02585198	Control	Kunming_dog	Kunming	male	9615	9615	Canis_lupus_familiaris	9615
205672	UMCUSAM000000205672	SAMN02585199	Control	Kunming_dog	Kunming	male	9615	9615	Canis_lupus_familiaris	9615
205673	UMCUSAM000000205673	SAMN02585200	Control	Kunming_dog	Kunming	male	9615	9615	Canis_lupus_familiaris	9615
205674	UMCUSAF000000205674	SAMN02585201	Control	German_Shepherd	GermanShephard	female	9615	9615	Canis_lupus_familiaris	9615
205675	UMCUSAF000000205675	SAMN02585202	Control	German_Shepherd	GermanShephard	female	9615	9615	Canis_lupus_familiaris	9615
205676	UMCUSAF000000205676	SAMN02585203	Control	German_Shepherd	GermanShephard	female	9615	9615	Canis_lupus_familiaris	9615
205677	UMCUSAF000000205677	SAMN02585204	Control	German_Shepherd	GermanShephard	female	9615	9615	Canis_lupus_familiaris	9615
205678	UMCUSAF000000205678	SAMN02585205	Control	German_Shepherd	GermanShephard	female	9615	9615	Canis_lupus_familiaris	9615
205679	UMCUSAM000000205679	SAMN02585206	Control	German_Shepherd	GermanShephard	male	9615	9615	Canis_lupus_familiaris	9615
205680	UMCUSAM000000205680	SAMN02585207	Control	German_Shepherd	GermanShephard	male	9615	9615	Canis_lupus_familiaris	9615
205681	UMCUSAM000000205681	SAMN02585208	Control	German_Shepherd	GermanShephard	male	9615	9615	Canis_lupus_familiaris	9615
205682	UMCUSAM000000205682	SAMN02585209	Control	German_Shepherd	GermanShephard	male	9615	9615	Canis_lupus_familiaris	9615
205683	UMCUSAM000000205683	SAMN02585210	Control	German_Shepherd	GermanShephard	male	9615	9615	Canis_lupus_familiaris	9615
205686	UMCUSAU000000205686	SAMN02921304	Control	Kerry_Blue_Terrier	KerryBlueTerrier	missing	9615	9615	Canis_lupus_familiaris	9615
205687	UMCUSAU000000205687	SAMN02921305	Control	Boxer	Boxer	missing	9615	9615	Canis_lupus_familiaris	9615
205688	UMCUSAU000000205688	SAMN02921306	Control	English_cocker	EnglishCockerSpaniel	missing	9615	9615	Canis_lupus_familiaris	9615
205689	UMCUSAU000000205689	SAMN02921307	Control	Labrador_retriever	LabradorRetreiver	missing	9615	9615	Canis_lupus_familiaris	9615
205690	UMCUSAU000000205690	SAMN02921308	Control	Chinese_crest	ChineseCrested	missing	9615	9615	Canis_lupus_familiaris	9615
205691	UMCUSAU000000205691	SAMN02921309	Control	Standard_poodle	StandardPoodle	missing	9615	9615	Canis_lupus_familiaris	9615
205692	UMCUSAU000000205692	SAMN03067872	Control		dog		9615	9615	Canis_lupus_familiaris	9615
205693	UMCUSAU000000205693	SAMN03067873	Control		dog		9615	9615	Canis_lupus_familiaris	9615
205694	UMCUSAU000000205694	SAMN03067874	Control		dog		9615	9615	Canis_lupus_familiaris	9615
205695	UMCUSAU000000205695	SAMN03067875	Control		dog		9615	9615	Canis_lupus_familiaris	9615
205696	UMCUSAU000000205696	SAMN03067876	Control		dog		9615	9615	Canis_lupus_familiaris	9615
205697	UMCUSAU000000205697	SAMN03067877	Control		dog		9615	9615	Canis_lupus_familiaris	9615
205698	UMCUSAU000000205698	SAMN03067878	Control		dog		9615	9615	Canis_lupus_familiaris	9615
205699	UMCUSAU000000205699	SAMN03067879	Control		dog		9615	9615	Canis_lupus_familiaris	9615
205700	UMCUSAU000000205700	SAMN03067880	Control		dog		9615	9615	Canis_lupus_familiaris	9615
205701	UMCUSAU000000205701	SAMN03067881	Control		dog		9615	9615	Canis_lupus_familiaris	9615
205702	UMCUSAU000000205702	SAMN03067882	Control		dog		9615	9615	Canis_lupus_familiaris	9615
205703	UMCUSAU000000205703	SAMN03067883	Control		dog		9615	9615	Canis_lupus_familiaris	9615
205704	UMCUSAU000000205704	SAMN03067884	Control		dog		9615	9615	Canis_lupus_familiaris	9615
205705	UMCUSAU000000205705	SAMN03067890	Control		dog		9615	9615	Canis_lupus_familiaris	9615
205706	UMCUSAU000000205706	SAMN03067891	Control		dog		9615	9615	Canis_lupus_familiaris	9615
205707	UMCUSAU000000205707	SAMN03067893	Control		dog		9615	9615	Canis_lupus_familiaris	9615
205708	UMCUSAU000000205708	SAMN03067894	Control		dog		9615	9615	Canis_lupus_familiaris	9615
205709	UMCUSAU000000205709	SAMN03067895	Control		dog		9615	9615	Canis_lupus_familiaris	9615
205710	UMCUSAU000000205710	SAMN03067896	Control		dog		9615	9615	Canis_lupus_familiaris	9615
205711	UMCUSAU000000205711	SAMN03068228	Control		dog		9615	9615	Canis_lupus_familiaris	9615
205712	UMCUSAU000000205712	SAMN03068229	Control		dog		9615	9615	Canis_lupus_familiaris	9615
205713	UMCUSAU000000205713	SAMN03068230	Control		dog		9615	9615	Canis_lupus_familiaris	9615
205714	UMCUSAU000000205714	SAMN03068231	Control		dog		9615	9615	Canis_lupus_familiaris	9615
205715	UMCUSAU000000205715	SAMN03168352	Control	missing	dog	missing	9615	9615	Canis_lupus_familiaris	9615
205716	UMCUSAU000000205716	SAMN03168353	Control	missing	dog	missing	9615	9615	Canis_lupus_familiaris	9615
205717	UMCUSAU000000205717	SAMN03168354	Control	missing	dog	missing	9615	9615	Canis_lupus_familiaris	9615
205718	UMCUSAU000000205718	SAMN03168355	Control	missing	dog	missing	9615	9615	Canis_lupus_familiaris	9615
205719	UMCUSAU000000205719	SAMN03168356	Control	missing	dog	missing	9615	9615	Canis_lupus_familiaris	9615
205720	UMCUSAU000000205720	SAMN03168357	Control	missing	dog	missing	9615	9615	Canis_lupus_familiaris	9615
205721	UMCUSAU000000205721	SAMN03168358	Control	missing	dog	missing	9615	9615	Canis_lupus_familiaris	9615
205722	UMCUSAU000000205722	SAMN03168359	Control	missing	dog	missing	9615	9615	Canis_lupus_familiaris	9615
205723	UMCUSAU000000205723	SAMN03168360	Control	missing	dog	missing	9615	9615	Canis_lupus_familiaris	9615
205724	UMCUSAU000000205724	SAMN03168361	Control	missing	dog	missing	9615	9615	Canis_lupus_familiaris	9615
205725	UMCUSAU000000205725	SAMN03168363	Control	missing	dog	missing	9615	9615	Canis_lupus_familiaris	9615
205726	UMCUSAU000000205726	SAMN03168364	Control	missing	dog	missing	9615	9615	Canis_lupus_familiaris	9615
205727	UMCUSAU000000205727	SAMN03168365	Control	missing	dog	missing	9615	9615	Canis_lupus_familiaris	9615
205728	UMCUSAU000000205728	SAMN03168366	Control	missing	dog	missing	9615	9615	Canis_lupus_familiaris	9615
205729	UMCUSAU000000205729	SAMN03168367	Control	missing	dog	missing	9615	9615	Canis_lupus_familiaris	9615
205730	UMCUSAU000000205730	SAMN03168368	Control	missing	dog	missing	9615	9615	Canis_lupus_familiaris	9615
205731	UMCUSAU000000205731	SAMN03168369	Control	missing	dog	missing	9615	9615	Canis_lupus_familiaris	9615
205732	UMCUSAU000000205732	SAMN03168370	Control	missing	dog	missing	9615	9615	Canis_lupus_familiaris	9615
205733	UMCUSAU000000205733	SAMN03168371	Control	missing	dog	missing	9615	9615	Canis_lupus_familiaris	9615
205734	UMCUSAU000000205734	SAMN03168372	Control	missing	dog	missing	9615	9615	Canis_lupus_familiaris	9615
205735	UMCUSAU000000205735	SAMN03168373	Control	missing	dog	missing	9615	9615	Canis_lupus_familiaris	9615
205736	UMCUSAU000000205736	SAMN03168374	Control	missing	dog	missing	9615	9615	Canis_lupus_familiaris	9615
205737	UMCUSAU000000205737	SAMN03168375	Control	missing	dog	missing	9615	9615	Canis_lupus_familiaris	9615
205738	UMCUSAU000000205738	SAMN03168376	Control	missing	dog	missing	9615	9615	Canis_lupus_familiaris	9615
205739	UMCUSAU000000205739	SAMN03168377	Control	missing	dog	missing	9615	9615	Canis_lupus_familiaris	9615
205740	UMCUSAU000000205740	SAMN03168378	Control	missing	dog	missing	9615	9615	Canis_lupus_familiaris	9615
205741	UMCUSAU000000205741	SAMN03168379	Control	missing	dog	missing	9615	9615	Canis_lupus_familiaris	9615
205742	UMCUSAU000000205742	SAMN03168380	Control	missing	dog	missing	9615	9615	Canis_lupus_familiaris	9615
205743	UMCUSAU000000205743	SAMN03168381	Control	missing	dog	missing	9615	9615	Canis_lupus_familiaris	9615
205744	UMCUSAU000000205744	SAMN03168382	Control	missing	dog	missing	9615	9615	Canis_lupus_familiaris	9615
205745	UMCUSAU000000205745	SAMN03168383	Control	missing	dog	missing	9615	9615	Canis_lupus_familiaris	9615
205746	UMCUSAU000000205746	SAMN03168384	Control	missing	dog	missing	9615	9615	Canis_lupus_familiaris	9615
205747	UMCUSAU000000205747	SAMN03168385	Control	missing	dog	missing	9615	9615	Canis_lupus_familiaris	9615
205748	UMCUSAU000000205748	SAMN03168386	Control	missing	dog	missing	9615	9615	Canis_lupus_familiaris	9615
205749	UMCUSAU000000205749	SAMN03168387	Control	missing	dog	missing	9615	9615	Canis_lupus_familiaris	9615
205750	UMCUSAU000000205750	SAMN03168388	Control	missing	dog	missing	9615	9615	Canis_lupus_familiaris	9615
205751	UMCUSAU000000205751	SAMN03168389	Control	missing	dog	missing	9615	9615	Canis_lupus_familiaris	9615
205752	UMCUSAU000000205752	SAMN03168390	Control	missing	dog	missing	9615	9615	Canis_lupus_familiaris	9615
205753	UMCUSAU000000205753	SAMN03168391	Control	missing	dog	missing	9615	9615	Canis_lupus_familiaris	9615
205754	UMCUSAU000000205754	SAMN03168392	Control	missing	dog	missing	9615	9615	Canis_lupus_familiaris	9615
205755	UMCUSAU000000205755	SAMN03275921	Control		dog		9615	9615	Canis_lupus_familiaris	9615
205756	UMCUSAU000000205756	SAMN03275922	Control		dog		9615	9615	Canis_lupus_familiaris	9615
205757	UMCUSAU000000205757	SAMN03275923	Control		dog		9615	9615	Canis_lupus_familiaris	9615
205758	UMCUSAU000000205758	SAMN03275924	Control		dog		9615	9615	Canis_lupus_familiaris	9615
205759	UMCUSAM000000205759	SAMN03366708	Control	Basenji	Basenji	male	9615	9615	Canis_lupus_familiaris	9615
205760	UMCUSAU000000205760	SAMN03801643	Control	Australian_Terrier	AustralianTerrier	missing	9615	9615	Canis_lupus_familiaris	9615
205761	UMCUSAU000000205761	SAMN03801644	Control	Beagle	Beagle	missing	9615	9615	Canis_lupus_familiaris	9615
205762	UMCUSAU000000205762	SAMN03801645	Control	Beagle	Beagle	missing	9615	9615	Canis_lupus_familiaris	9615
205763	UMCUSAU000000205763	SAMN03801646	Control	Belgian_Sheepdog	BelgianSheepdog	missing	9615	9615	Canis_lupus_familiaris	9615
205764	UMCUSAU000000205764	SAMN03801647	Control	Belgian_Turvuren	Belgian_Tervuren	missing	9615	9615	Canis_lupus_familiaris	9615
205765	UMCUSAU000000205765	SAMN03801648	Control	Bernese_Mountain_Dog	BerneseMountain	missing	9615	9615	Canis_lupus_familiaris	9615
205766	UMCUSAU000000205766	SAMN03801649	Control	Bloodhound	Bloodhound	missing	9615	9615	Canis_lupus_familiaris	9615
205767	UMCUSAU000000205767	SAMN03801650	Control	Border_Collie	BorderCollie	missing	9615	9615	Canis_lupus_familiaris	9615
205768	UMCUSAU000000205768	SAMN03801651	Control	Border_Collie	BorderCollie	missing	9615	9615	Canis_lupus_familiaris	9615
205769	UMCUSAU000000205769	SAMN03801652	Control	Border_Collie	BorderCollie	missing	9615	9615	Canis_lupus_familiaris	9615
205770	UMCUSAU000000205770	SAMN03801653	Control	Brittany_Spaniel	BrittanySpaniel	missing	9615	9615	Canis_lupus_familiaris	9615
205771	UMCUSAU000000205771	SAMN03801654	Control	Bulldog	Bulldog	missing	9615	9615	Canis_lupus_familiaris	9615
205772	UMCUSAU000000205772	SAMN03801655	Control	Cavalier_King_Charles_Spaniel	CavalierKingCharlesSpaniel	missing	9615	9615	Canis_lupus_familiaris	9615
205773	UMCUSAU000000205773	SAMN03801656	Control	Chihuahua	Chihuahua	missing	9615	9615	Canis_lupus_familiaris	9615
205774	UMCUSAU000000205774	SAMN03801657	Control	Chow_Chow	ChowChow	missing	9615	9615	Canis_lupus_familiaris	9615
205775	UMCUSAU000000205775	SAMN03801658	Control	Chow_Chow	ChowChow	missing	9615	9615	Canis_lupus_familiaris	9615
205776	UMCUSAU000000205776	SAMN03801659	Control	Clumber_Spaniel	ClumberSpaniel	missing	9615	9615	Canis_lupus_familiaris	9615
205777	UMCUSAU000000205777	SAMN03801660	Control	Cocker_Spaniel	CockerSpaniel	missing	9615	9615	Canis_lupus_familiaris	9615
205778	UMCUSAU000000205778	SAMN03801661	Control	Cocker_Spaniel	CockerSpaniel	missing	9615	9615	Canis_lupus_familiaris	9615
205779	UMCUSAU000000205779	SAMN03801662	Control	Doberman	DobermanPinscher	missing	9615	9615	Canis_lupus_familiaris	9615
205780	UMCUSAU000000205780	SAMN03801663	Control	DDBX01	dog	missing	9615	9615	Canis_lupus_familiaris	9615
205781	UMCUSAU000000205781	SAMN03801664	Control	English_Mastiff	EnglishMastiff	missing	9615	9615	Canis_lupus_familiaris	9615
205782	UMCUSAU000000205782	SAMN03801665	Control	English_Pointer	EnglishPointer	missing	9615	9615	Canis_lupus_familiaris	9615
205783	UMCUSAU000000205783	SAMN03801666	Control	Flatcoated_Retreiver	FlatCoatedRetriever	missing	9615	9615	Canis_lupus_familiaris	9615
205784	UMCUSAU000000205784	SAMN03801667	Control	Flatcoated_Retreiver	FlatCoatedRetriever	missing	9615	9615	Canis_lupus_familiaris	9615
205785	UMCUSAU000000205785	SAMN03801668	Control	Golden_Retreiver	GoldenRetriever	missing	9615	9615	Canis_lupus_familiaris	9615
205786	UMCUSAU000000205786	SAMN03801669	Control	Great_Dane	GreatDane	missing	9615	9615	Canis_lupus_familiaris	9615
205787	UMCUSAU000000205787	SAMN03801670	Control	Great_Pyrenees	GreatPyrenees	missing	9615	9615	Canis_lupus_familiaris	9615
205788	UMCUSAU000000205788	SAMN03801671	Control	Greyhound_Racing	Greyhound	missing	9615	9615	Canis_lupus_familiaris	9615
205789	UMCUSAU000000205789	SAMN03801672	Control	Irish_Wolfhound	IrishWolfhound	missing	9615	9615	Canis_lupus_familiaris	9615
205790	UMCUSAU000000205790	SAMN03801673	Control	Italian_Greyhound	ItalianGreyhound	missing	9615	9615	Canis_lupus_familiaris	9615
205791	UMCUSAU000000205791	SAMN03801674	Control	Italian_Greyhound	ItalianGreyhound	missing	9615	9615	Canis_lupus_familiaris	9615
205792	UMCUSAU000000205792	SAMN03801675	Control	Labrador_Retreiver	LabradorRetreiver	missing	9615	9615	Canis_lupus_familiaris	9615
205793	UMCUSAU000000205793	SAMN03801676	Control	Pekingese	Pekingese	missing	9615	9615	Canis_lupus_familiaris	9615
205794	UMCUSAU000000205794	SAMN03801677	Control	Portugese_Pointer	PortugesePointer	missing	9615	9615	Canis_lupus_familiaris	9615
205795	UMCUSAU000000205795	SAMN03801678	Control	Pug	Pug	missing	9615	9615	Canis_lupus_familiaris	9615
205796	UMCUSAU000000205796	SAMN03801679	Control	Pug	Pug	missing	9615	9615	Canis_lupus_familiaris	9615
205797	UMCUSAU000000205797	SAMN03801680	Control	Pug	Pug	missing	9615	9615	Canis_lupus_familiaris	9615
205798	UMCUSAU000000205798	SAMN03801681	Control	Pug	Pug	missing	9615	9615	Canis_lupus_familiaris	9615
205799	UMCUSAU000000205799	SAMN03801682	Control	Pug	Pug	missing	9615	9615	Canis_lupus_familiaris	9615
205800	UMCUSAU000000205800	SAMN03801683	Control	Rhodesian_Ridgeback	RhodesianRidgeback	missing	9615	9615	Canis_lupus_familiaris	9615
205801	UMCUSAU000000205801	SAMN03801684	Control	Rottweiler	Rottweiler	missing	9615	9615	Canis_lupus_familiaris	9615
205802	UMCUSAU000000205802	SAMN03801685	Control	Saint_Bernard	SaintBernard	missing	9615	9615	Canis_lupus_familiaris	9615
205803	UMCUSAU000000205803	SAMN03801686	Control	Saluki	Saluki	missing	9615	9615	Canis_lupus_familiaris	9615
205804	UMCUSAU000000205804	SAMN03801687	Control	Saluki	Saluki	missing	9615	9615	Canis_lupus_familiaris	9615
205805	UMCUSAU000000205805	SAMN03801688	Control	Scottish_Terrier	ScottishTerrier	missing	9615	9615	Canis_lupus_familiaris	9615
205806	UMCUSAU000000205806	SAMN03801689	Control	Shetland_Sheepdog	ShetlandSheepdog	missing	9615	9615	Canis_lupus_familiaris	9615
205807	UMCUSAU000000205807	SAMN03801690	Control	Siberian_Husky	SiberianHusky	missing	9615	9615	Canis_lupus_familiaris	9615
205808	UMCUSAU000000205808	SAMN03801691	Control	Standard_Poodle	StandardPoodle	missing	9615	9615	Canis_lupus_familiaris	9615
205809	UMCUSAU000000205809	SAMN03801692	Control	Toy_Poodle	ToyPoodle	missing	9615	9615	Canis_lupus_familiaris	9615
205810	UMCUSAU000000205810	SAMN03801693	Control	West_Highland_White_Terrier	WestHighlandWhiteTerrier	missing	9615	9615	Canis_lupus_familiaris	9615
205811	UMCUSAU000000205811	SAMN03801694	Control	Wolf	Wolf	missing	9615	9615	Canis_lupus_familiaris	9615
205812	UMCUSAM000000205812	SAMN04195504	Control	not_collected	dog	male	9615	9615	Canis_lupus_familiaris	9615
205813	UMCUSAU000000205813	SAMN04195505	Control	not_collected	dog	not_applicable	9615	9615	Canis_lupus_familiaris	9615
205814	UMCUSAU000000205814	SAMN04195506	Control	not_collected	dog	not_applicable	9615	9615	Canis_lupus_familiaris	9615
205815	UMCUSAM000000205815	SAMN04195507	Control	not_collected	dog	male	9615	9615	Canis_lupus_familiaris	9615
205816	UMCUSAU000000205816	SAMN04195508	Control	not_collected	dog	not_applicable	9615	9615	Canis_lupus_familiaris	9615
205817	UMCUSAU000000205817	SAMN04195509	Control	not_collected	dog	not_applicable	9615	9615	Canis_lupus_familiaris	9615
205818	UMCUSAU000000205818	SAMN04195510	Control	not_collected	dog	not_applicable	9615	9615	Canis_lupus_familiaris	9615
205819	UMCUSAF000000205819	SAMN04440505	Control	Lundehund	Lundehund	female	9615	9615	Canis_lupus_familiaris	9615
205820	UMCUSAF000000205820	SAMN04440506	Control	Lundehund	Lundehund	female	9615	9615	Canis_lupus_familiaris	9615
205822	UMCUSAM000000205822	SAMN04851101	Control	Village_Dog	VillageDog	male	9615	9615	Canis_lupus_familiaris	9615
205823	UMCUSAM000000205823	SAMN04851103	Control	China_Village_Dog	ChinaVillage	male	9615	9615	Canis_lupus_familiaris	9615
205824	UMCUSAF000000205824	SAMN04851104	Control	Village_Dog_Sub-Saharan_Africa	VillageDogSubSaharanAfrica	female	9615	9615	Canis_lupus_familiaris	9615
205825	UMCUSAF000000205825	SAMN04852950	Control	Saluki	Saluki	female	9615	9615	Canis_lupus_familiaris	9615
205826	UMCUSAF000000205826	SAMN04852951	Control	Great_Dane	GreatDane	female	9615	9615	Canis_lupus_familiaris	9615
205827	UMCUSAF000000205827	SAMN04852952	Control	Scottish_Terrier	ScottishTerrier	female	9615	9615	Canis_lupus_familiaris	9615
205828	UMCUSAF000000205828	SAMN04852953	Control	Toy_Poodle	ToyPoodle	female	9615	9615	Canis_lupus_familiaris	9615
205829	UMCUSAF000000205829	SAMN04852954	Control	Chihuahua	Chihuahua	female	9615	9615	Canis_lupus_familiaris	9615
205830	UMCUSAF000000205830	SAMN04852955	Control	Siberian_Husky	SiberianHusky	female	9615	9615	Canis_lupus_familiaris	9615
205831	UMCUSAF000000205831	SAMN04852956	Control	Bulldog	Bulldog	female	9615	9615	Canis_lupus_familiaris	9615
205832	UMCUSAF000000205832	SAMN04852957	Control	Chow_chow	ChowChow	female	9615	9615	Canis_lupus_familiaris	9615
205833	UMCUSAM000000205833	SAMN04852958	Control	Beagle	Beagle	male	9615	9615	Canis_lupus_familiaris	9615
205834	UMCUSAF000000205834	SAMN04852959	Control	Flat-coated_Retreiver	FlatCoatedRetriever	female	9615	9615	Canis_lupus_familiaris	9615
205835	UMCUSAF000000205835	SAMN04852960	Control	Mastiff	Mastiff	female	9615	9615	Canis_lupus_familiaris	9615
205836	UMCUSAF000000205836	SAMN04852961	Control	Pekingnese	Pekingese	female	9615	9615	Canis_lupus_familiaris	9615
205837	UMCUSAU000000205837	SAMN04884534	Control		dog		9615	9615	Canis_lupus_familiaris	9615
205838	UMCUSAU000000205838	SAMN04884535	Control		dog		9615	9615	Canis_lupus_familiaris	9615
205839	UMCUSAM000000205839	SAMN04908307	Control	Border_Collie	BorderCollie	male	9615	9615	Canis_lupus_familiaris	9615
205840	UMCUSAM000000205840	SAMN04908308	Control	Border_Collie	BorderCollie	male	9615	9615	Canis_lupus_familiaris	9615
205841	UMCUSAM000000205841	SAMN04908309	Control	Border_Collie	BorderCollie	male	9615	9615	Canis_lupus_familiaris	9615
205842	UMCUSAM000000205842	SAMN04908310	Control	Border_Collie	BorderCollie	male	9615	9615	Canis_lupus_familiaris	9615
205843	UMCUSAF000000205843	SAMN04908311	Control	Border_Collie	BorderCollie	female	9615	9615	Canis_lupus_familiaris	9615
205844	UMCUSAM000000205844	SAMN05185373	Control	indegenous_dogs	Indegenous	male	9615	9615	Canis_lupus_familiaris	9615
205845	UMCUSAF000000205845	SAMN05185377	Control	indegenous_dogs	Indegenous	female	9615	9615	Canis_lupus_familiaris	9615
205846	UMCUSAF000000205846	SAMN05185379	Control	indegenous_dogs	Indegenous	female	9615	9615	Canis_lupus_familiaris	9615
205847	UMCUSAM000000205847	SAMN05185380	Control	indegenous_dogs	Indegenous	male	9615	9615	Canis_lupus_familiaris	9615
205848	UMCUSAM000000205848	SAMN05185382	Control	indegenous_dogs	Indegenous	male	9615	9615	Canis_lupus_familiaris	9615
205849	UMCUSAF000000205849	SAMN05185384	Control	indegenous_dogs	Indegenous	female	9615	9615	Canis_lupus_familiaris	9615
205850	UMCUSAF000000205850	SAMN05185385	Control	indegenous_dogs	Indegenous	female	9615	9615	Canis_lupus_familiaris	9615
205851	UMCUSAM000000205851	SAMN05185393	Control	indegenous_dogs	Indegenous	male	9615	9615	Canis_lupus_familiaris	9615
205852	UMCUSAM000000205852	SAMN05185394	Control	indegenous_dogs	Indegenous	male	9615	9615	Canis_lupus_familiaris	9615
205853	UMCUSAF000000205853	SAMN05185396	Control	indegenous_dogs	Indegenous	female	9615	9615	Canis_lupus_familiaris	9615
205854	UMCUSAF000000205854	SAMN05185397	Control	indegenous_dogs	Indegenous	female	9615	9615	Canis_lupus_familiaris	9615
205855	UMCUSAF000000205855	SAMN05185399	Control	indegenous_dogs	Indegenous	female	9615	9615	Canis_lupus_familiaris	9615
205856	UMCUSAF000000205856	SAMN05185400	Control	indegenous_dogs	Indegenous	female	9615	9615	Canis_lupus_familiaris	9615
205857	UMCUSAF000000205857	SAMN05185401	Control	indegenous_dogs	Indegenous	female	9615	9615	Canis_lupus_familiaris	9615
205858	UMCUSAF000000205858	SAMN05185404	Control	indegenous_dogs	Indegenous	female	9615	9615	Canis_lupus_familiaris	9615
205859	UMCUSAM000000205859	SAMN05356426	Control	Shar-Pei	SharPei	male	9615	9615	Canis_lupus_familiaris	9615
205860	UMCUSAM000000205860	SAMN05356427	Control	Shar-Pei	SharPei	male	9615	9615	Canis_lupus_familiaris	9615
205861	UMCUSAF000000205861	SAMN05468142	Control	Shetland_Sheepdog	ShetlandSheepdog	female	9615	9615	Canis_lupus_familiaris	9615
205862	UMCUSAF000000205862	SAMN05468143	Control	German_Shepherd_Dog	GermanShephard	female	9615	9615	Canis_lupus_familiaris	9615
205863	UMCUSAF000000205863	SAMN05831101	Control	Hungarian_Puli	HungarianPuli	female	9615	9615	Canis_lupus_familiaris	9615
205864	UMCUSAM000000205864	SAMN05831102	Control	Hungarian_Puli	HungarianPuli	male	9615	9615	Canis_lupus_familiaris	9615
205865	UMCUSAF000000205865	SAMN05831103	Control	Hungarian_Puli	HungarianPuli	female	9615	9615	Canis_lupus_familiaris	9615
205866	UMCUSAM000000205866	SAMN05831104	Control	Hungarian_Puli	HungarianPuli	male	9615	9615	Canis_lupus_familiaris	9615
205867	UMCUSAF000000205867	SAMN06128270	Control	Miniature_schnauzer/beagle_mix	Cross-Beagle-MiniatureSchnauzer	female	9615	9615	Canis_lupus_familiaris	9615
205868	UMCUSAF000000205868	SAMN06128271	Control	American_cocker_spaniel/beagle_mix	Cross-AmericanCockerSpaniel-Beagle	female	9615	9615	Canis_lupus_familiaris	9615
205869	UMCUSAF000000205869	SAMN06128272	Control	American_cocker_spaniel/beagle_mix	Cross-AmericanCockerSpaniel-Beagle	female	9615	9615	Canis_lupus_familiaris	9615
205870	UMCUSAF000000205870	SAMN06128273	Control	Beagle/american_cocker_spaniel_mix	Cross-AmericanCockerSpaniel-Beagle	female	9615	9615	Canis_lupus_familiaris	9615
205871	UMCUSAF000000205871	SAMN06161404	Control	Rhodesian_Ridgeback	RhodesianRidgeback	female	9615	9615	Canis_lupus_familiaris	9615
205872	UMCUSAU000000205872	SAMN06167373	Control	DongGyeoungi	DongGyeoungi	missing	9615	9615	Canis_lupus_familiaris	9615
205873	UMCUSAU000000205873	SAMN06167374	Control	DongGyeoungi	DongGyeoungi	missing	9615	9615	Canis_lupus_familiaris	9615
205874	UMCUSAU000000205874	SAMN06167375	Control	DongGyeoungi	DongGyeoungi	missing	9615	9615	Canis_lupus_familiaris	9615
205875	UMCUSAU000000205875	SAMN06167376	Control	DongGyeoungi	DongGyeoungi	missing	9615	9615	Canis_lupus_familiaris	9615
205876	UMCUSAU000000205876	SAMN06167377	Control	DongGyeoungi	DongGyeoungi	missing	9615	9615	Canis_lupus_familiaris	9615
205877	UMCUSAF000000205877	SAMN06167378	Control	DongGyeoungi	DongGyeoungi	female	9615	9615	Canis_lupus_familiaris	9615
205878	UMCUSAM000000205878	SAMN06167379	Control	DongGyeoungi	DongGyeoungi	male	9615	9615	Canis_lupus_familiaris	9615
205879	UMCUSAF000000205879	SAMN06167380	Control	DongGyeoungi	DongGyeoungi	female	9615	9615	Canis_lupus_familiaris	9615
205880	UMCUSAF000000205880	SAMN06167381	Control	DongGyeoungi	DongGyeoungi	female	9615	9615	Canis_lupus_familiaris	9615
205881	UMCUSAF000000205881	SAMN06167382	Control	DongGyeoungi	DongGyeoungi	female	9615	9615	Canis_lupus_familiaris	9615
205882	UMCUSAM000000205882	SAMN06167383	Control	DongGyeoungi	DongGyeoungi	male	9615	9615	Canis_lupus_familiaris	9615
205883	UMCUSAF000000205883	SAMN06167384	Control	DongGyeoungi	DongGyeoungi	female	9615	9615	Canis_lupus_familiaris	9615
205884	UMCUSAM000000205884	SAMN06167385	Control	DongGyeoungi	DongGyeoungi	male	9615	9615	Canis_lupus_familiaris	9615
205885	UMCUSAM000000205885	SAMN06167386	Control	DongGyeoungi	DongGyeoungi	male	9615	9615	Canis_lupus_familiaris	9615
205886	UMCUSAF000000205886	SAMN06167387	Control	DongGyeoungi	DongGyeoungi	female	9615	9615	Canis_lupus_familiaris	9615
205887	UMCUSAF000000205887	SAMN06167388	Control	DongGyeoungi	DongGyeoungi	female	9615	9615	Canis_lupus_familiaris	9615
205888	UMCUSAM000000205888	SAMN06167389	Control	DongGyeoungi	DongGyeoungi	male	9615	9615	Canis_lupus_familiaris	9615
205889	UMCUSAM000000205889	SAMN06167390	Control	DongGyeoungi	DongGyeoungi	male	9615	9615	Canis_lupus_familiaris	9615
205890	UMCUSAF000000205890	SAMN06167391	Control	DongGyeoungi	DongGyeoungi	female	9615	9615	Canis_lupus_familiaris	9615
205891	UMCUSAU000000205891	SAMN06167392	Control	DongGyeoungi	DongGyeoungi	missing	9615	9615	Canis_lupus_familiaris	9615
205892	UMCUSAM000000205892	SAMN06167393	Control	DongGyeoungi	DongGyeoungi	male	9615	9615	Canis_lupus_familiaris	9615
205893	UMCUSAU000000205893	SAMN06167394	Control	DongGyeoungi	DongGyeoungi	missing	9615	9615	Canis_lupus_familiaris	9615
205894	UMCUSAF000000205894	SAMN06214558	Control	Dalmatian	Dalmatian	female	9615	9615	Canis_lupus_familiaris	9615
205895	UMCUSAF000000205895	SAMN06244664	Control	Collie	Collie	female	9615	9615	Canis_lupus_familiaris	9615
205896	UMCUSAM000000205896	SAMN06244665	Control	Collie	Collie	male	9615	9615	Canis_lupus_familiaris	9615
205897	UMCUSAM000000205897	SAMN06244666	Control	Collie	Collie	male	9615	9615	Canis_lupus_familiaris	9615
205898	UMCUSAF000000205898	SAMN06244667	Control	Collie	Collie	female	9615	9615	Canis_lupus_familiaris	9615
205899	UMCUSAM000000205899	SAMN06244668	Control	Collie	Collie	male	9615	9615	Canis_lupus_familiaris	9615
205900	UMCUSAM000000205900	SAMN06608432	Control		dog	male	9615	9615	Canis_lupus_familiaris	9615
205901	UMCUSAM000000205901	SAMN06608434	Control		dog	male	9615	9615	Canis_lupus_familiaris	9615
205902	UMCUSAM000000205902	SAMN06608444	Control		dog	male	9615	9615	Canis_lupus_familiaris	9615
205903	UMCUSAF000000205903	SAMN06647475	Control	Central_Asian_Shepherd	CentralAsianShepherd	female	9615	9615	Canis_lupus_familiaris	9615
205904	UMCUSAM000000205904	SAMN06853971	Control	Australian_Kelpie	AustralianKelpie	male	9615	9615	Canis_lupus_familiaris	9615
205905	UMCUSAM000000205905	SAMN06853972	Control	Australian_Kelpie	AustralianKelpie	male	9615	9615	Canis_lupus_familiaris	9615
205906	UMCUSAF000000205906	SAMN06853973	Control	Australian_Kelpie	AustralianKelpie	female	9615	9615	Canis_lupus_familiaris	9615
205907	UMCUSAF000000205907	SAMN06853974	Control	Australian_Kelpie	AustralianKelpie	female	9615	9615	Canis_lupus_familiaris	9615
205908	UMCUSAM000000205908	SAMN06853975	Control	Australian_Kelpie	AustralianKelpie	male	9615	9615	Canis_lupus_familiaris	9615
205909	UMCUSAM000000205909	SAMN07205120	Control	American_Cocker_Spaniel	AmericanCockerSpaniel	male	9615	9615	Canis_lupus_familiaris	9615
205910	UMCUSAM000000205910	SAMN07205121	Control	American_Cocker_Spaniel	AmericanCockerSpaniel	male	9615	9615	Canis_lupus_familiaris	9615
205911	UMCUSAF000000205911	SAMN07205122	Control	American_Cocker_Spaniel	AmericanCockerSpaniel	female	9615	9615	Canis_lupus_familiaris	9615
205912	UMCUSAF000000205912	SAMN07205123	Control	American_Cocker_Spaniel	AmericanCockerSpaniel	female	9615	9615	Canis_lupus_familiaris	9615
205913	UMCUSAM000000205913	SAMN07205124	Control	American_Cocker_Spaniel	AmericanCockerSpaniel	male	9615	9615	Canis_lupus_familiaris	9615
205914	UMCUSAF000000205914	SAMN07205125	Control	English_Cocker_Spaniel	EnglishCockerSpaniel	female	9615	9615	Canis_lupus_familiaris	9615
205915	UMCUSAM000000205915	SAMN07313075	Control	Australian_Kelpie	AustralianKelpie	male	9615	9615	Canis_lupus_familiaris	9615
205916	UMCUSAM000000205916	SAMN07360925	Control	Swedish_Vallhund	SwedishVallhund	male	9615	9615	Canis_lupus_familiaris	9615
205917	UMCUSAF000000205917	SAMN07360926	Control	Swedish_Vallhund	SwedishVallhund	female	9615	9615	Canis_lupus_familiaris	9615
205918	UMCUSAF000000205918	SAMN07376261	Control	English_cocker_spaniel	EnglishCockerSpaniel	female	9615	9615	Canis_lupus_familiaris	9615
205919	UMCUSAM000000205919	SAMN07376262	Control	Cocker_Spaniel	CockerSpaniel	male	9615	9615	Canis_lupus_familiaris	9615
205920	UMCUSAM000000205920	SAMN07376263	Control	Cocker_Spaniel	CockerSpaniel	male	9615	9615	Canis_lupus_familiaris	9615
205921	UMCUSAM000000205921	SAMN07376264	Control	Cocker_Spaniel	CockerSpaniel	male	9615	9615	Canis_lupus_familiaris	9615
205922	UMCUSAM000000205922	SAMN07376265	Control	Labrador_Retriever	LabradorRetreiver	male	9615	9615	Canis_lupus_familiaris	9615
205923	UMCUSAF000000205923	SAMN07376266	Control	Cocker_Spaniel	CockerSpaniel	female	9615	9615	Canis_lupus_familiaris	9615
205924	UMCUSAF000000205924	SAMN07376267	Control	Cocker_Spaniel	CockerSpaniel	female	9615	9615	Canis_lupus_familiaris	9615
205925	UMCUSAF000000205925	SAMN07376268	Control	English_cocker_spaniel	EnglishCockerSpaniel	female	9615	9615	Canis_lupus_familiaris	9615
205926	UMCUSAM000000205926	SAMN07376269	Control	Cocker_Spaniel	CockerSpaniel	male	9615	9615	Canis_lupus_familiaris	9615
205927	UMCUSAM000000205927	SAMN07376270	Control	Cocker_Spaniel	CockerSpaniel	male	9615	9615	Canis_lupus_familiaris	9615
205928	UMCUSAM000000205928	SAMN07376271	Control	Labrador_Retriever	LabradorRetreiver	male	9615	9615	Canis_lupus_familiaris	9615
205929	UMCUSAF000000205929	SAMN07376272	Control	Cocker_Spaniel	CockerSpaniel	female	9615	9615	Canis_lupus_familiaris	9615
205930	UMCUSAF000000205930	SAMN07376273	Control	Cocker_Spaniel	CockerSpaniel	female	9615	9615	Canis_lupus_familiaris	9615
205931	UMCUSAM000000205931	SAMN07419816	Control	Labrador	LabradorRetreiver	male	9615	9615	Canis_lupus_familiaris	9615
205932	UMCUSAF000000205932	SAMN08032746	Control	Doberman_Pinscher	DobermanPinscher	female	9615	9615	Canis_lupus_familiaris	9615
205933	UMCUSAU000000205933	SAMN08035651	Control	missing	dog	missing	9615	9615	Canis_lupus_familiaris	9615
205934	UMCUSAU000000205934	SAMN08035652	Control	missing	dog	missing	9615	9615	Canis_lupus_familiaris	9615
205935	UMCUSAU000000205935	SAMN08035653	Control	missing	dog	missing	9615	9615	Canis_lupus_familiaris	9615
205936	UMCUSAU000000205936	SAMN08035654	Control	missing	dog	missing	9615	9615	Canis_lupus_familiaris	9615
205937	UMCUSAU000000205937	SAMN08035655	Control	missing	dog	missing	9615	9615	Canis_lupus_familiaris	9615
205938	UMCUSAU000000205938	SAMN08035656	Control	missing	dog	missing	9615	9615	Canis_lupus_familiaris	9615
205939	UMCUSAU000000205939	SAMN08035657	Control	missing	dog	missing	9615	9615	Canis_lupus_familiaris	9615
205940	UMCUSAU000000205940	SAMN08035658	Control	missing	dog	missing	9615	9615	Canis_lupus_familiaris	9615
205941	UMCUSAU000000205941	SAMN08035659	Control	missing	dog	missing	9615	9615	Canis_lupus_familiaris	9615
205942	UMCUSAU000000205942	SAMN08035660	Control	missing	dog	not_determined	9615	9615	Canis_lupus_familiaris	9615
205943	UMCUSAM000000205943	SAMN08132858	Control	Coated_Wheaten_terrier	SoftCoatedWheatenTerrier	male	9615	9615	Canis_lupus_familiaris	9615
205944	UMCUSAM000000205944	SAMN08177877	Control	American_Staffordshire_Terrier	AmericanStaffordshire	male	9615	9615	Canis_lupus_familiaris	9615
205945	UMCUSAF000000205945	SAMN08872810	Control	Alaskan_Malamute	AlaskanMalamute	female	9615	9615	Canis_lupus_familiaris	9615
205946	UMCUSAF000000205946	SAMN08872813	Control	American_Hairless_Terrier	AmericanHairlessTerrier	female	9615	9615	Canis_lupus_familiaris	9615
205947	UMCUSAM000000205947	SAMN08872843	Control	Belgian_Sheepdog	BelgianSheepdog	male	9615	9615	Canis_lupus_familiaris	9615
205948	UMCUSAF000000205948	SAMN08872844	Control	Belgian_Sheepdog	BelgianSheepdog	female	9615	9615	Canis_lupus_familiaris	9615
205949	UMCUSAF000000205949	SAMN08872845	Control	Belgian_Sheepdog	BelgianSheepdog	female	9615	9615	Canis_lupus_familiaris	9615
205950	UMCUSAM000000205950	SAMN08872846	Control	Belgian_Sheepdog	BelgianSheepdog	male	9615	9615	Canis_lupus_familiaris	9615
205951	UMCUSAM000000205951	SAMN08872847	Control	Belgian_Sheepdog	BelgianSheepdog	male	9615	9615	Canis_lupus_familiaris	9615
205952	UMCUSAF000000205952	SAMN08872848	Control	Belgian_Sheepdog	BelgianSheepdog	female	9615	9615	Canis_lupus_familiaris	9615
205953	UMCUSAF000000205953	SAMN08872849	Control	Belgian_Tervuren	Belgian_Tervuren	female	9615	9615	Canis_lupus_familiaris	9615
205954	UMCUSAM000000205954	SAMN08872850	Control	Belgian_Tervuren	Belgian_Tervuren	male	9615	9615	Canis_lupus_familiaris	9615
205955	UMCUSAF000000205955	SAMN08872851	Control	Belgian_Tervuren	Belgian_Tervuren	female	9615	9615	Canis_lupus_familiaris	9615
205956	UMCUSAF000000205956	SAMN08872852	Control	Belgian_Tervuren	Belgian_Tervuren	female	9615	9615	Canis_lupus_familiaris	9615
205957	UMCUSAM000000205957	SAMN08872853	Control	Belgian_Tervuren	Belgian_Tervuren	male	9615	9615	Canis_lupus_familiaris	9615
205958	UMCUSAF000000205958	SAMN08872854	Control	Belgian_Tervuren	Belgian_Tervuren	female	9615	9615	Canis_lupus_familiaris	9615
205959	UMCUSAM000000205959	SAMN08872855	Control	Belgian_Tervuren	Belgian_Tervuren	male	9615	9615	Canis_lupus_familiaris	9615
205960	UMCUSAM000000205960	SAMN08872856	Control	Belgian_Tervuren	Belgian_Tervuren	male	9615	9615	Canis_lupus_familiaris	9615
205961	UMCUSAF000000205961	SAMN08872857	Control	Belgian_Tervuren	Belgian_Tervuren	female	9615	9615	Canis_lupus_familiaris	9615
205962	UMCUSAF000000205962	SAMN08872858	Control	Belgian_Tervuren	Belgian_Tervuren	female	9615	9615	Canis_lupus_familiaris	9615
205963	UMCUSAM000000205963	SAMN08872859	Control	Belgian_Tervuren_-_See_Other_Information	Belgian_Tervuren	male	9615	9615	Canis_lupus_familiaris	9615
205964	UMCUSAF000000205964	SAMN08872866	Control	Bernese_Mountain_Dog	BerneseMountain	female	9615	9615	Canis_lupus_familiaris	9615
205965	UMCUSAM000000205965	SAMN08872867	Control	Bernese_Mountain_Dog	BerneseMountain	male	9615	9615	Canis_lupus_familiaris	9615
205966	UMCUSAM000000205966	SAMN08872868	Control	Bernese_Mountain_Dog	BerneseMountain	male	9615	9615	Canis_lupus_familiaris	9615
205967	UMCUSAF000000205967	SAMN08872869	Control	Bernese_Mountain_Dog	BerneseMountain	female	9615	9615	Canis_lupus_familiaris	9615
205968	UMCUSAF000000205968	SAMN08872870	Control	Bernese_Mountain_Dog	BerneseMountain	female	9615	9615	Canis_lupus_familiaris	9615
205969	UMCUSAF000000205969	SAMN08872871	Control	Bernese_Mountain_Dog	BerneseMountain	female	9615	9615	Canis_lupus_familiaris	9615
205970	UMCUSAF000000205970	SAMN08872872	Control	Bernese_Mountain_Dog	BerneseMountain	female	9615	9615	Canis_lupus_familiaris	9615
205971	UMCUSAM000000205971	SAMN08872873	Control	Bernese_Mountain_Dog	BerneseMountain	male	9615	9615	Canis_lupus_familiaris	9615
205972	UMCUSAF000000205972	SAMN08872874	Control	Bernese_Mountain_Dog	BerneseMountain	female	9615	9615	Canis_lupus_familiaris	9615
205973	UMCUSAM000000205973	SAMN08872875	Control	Bernese_Mountain_Dog	BerneseMountain	male	9615	9615	Canis_lupus_familiaris	9615
205974	UMCUSAF000000205974	SAMN08872876	Control	Bernese_Mountain_Dog	BerneseMountain	female	9615	9615	Canis_lupus_familiaris	9615
205975	UMCUSAF000000205975	SAMN08872877	Control	Bernese_Mountain_Dog	BerneseMountain	female	9615	9615	Canis_lupus_familiaris	9615
205976	UMCUSAF000000205976	SAMN08872878	Control	Bernese_Mountain_Dog	BerneseMountain	female	9615	9615	Canis_lupus_familiaris	9615
205977	UMCUSAM000000205977	SAMN08872879	Control	Bernese_Mountain_Dog	BerneseMountain	male	9615	9615	Canis_lupus_familiaris	9615
205978	UMCUSAF000000205978	SAMN08872880	Control	Bernese_Mountain_Dog	BerneseMountain	female	9615	9615	Canis_lupus_familiaris	9615
205979	UMCUSAF000000205979	SAMN08872881	Control	Bernese_Mountain_Dog	BerneseMountain	female	9615	9615	Canis_lupus_familiaris	9615
205980	UMCUSAF000000205980	SAMN08872882	Control	Bernese_Mountain_Dog	BerneseMountain	female	9615	9615	Canis_lupus_familiaris	9615
205981	UMCUSAF000000205981	SAMN08872905	Control	Borzoi	Borzoi	female	9615	9615	Canis_lupus_familiaris	9615
205982	UMCUSAF000000205982	SAMN08872906	Control	Boston_Terrier	BostonTerrier	female	9615	9615	Canis_lupus_familiaris	9615
205983	UMCUSAF000000205983	SAMN08872908	Control	Bouvier_des_Flandres	BouvierDesFlandres	female	9615	9615	Canis_lupus_familiaris	9615
205984	UMCUSAM000000205984	SAMN08872909	Control	Bouvier_des_Flandres	BouvierDesFlandres	male	9615	9615	Canis_lupus_familiaris	9615
205985	UMCUSAF000000205985	SAMN08872913	Control	Bull_Terrier	BullTerrier	female	9615	9615	Canis_lupus_familiaris	9615
205986	UMCUSAM000000205986	SAMN08872914	Control	Bull_Terrier	BullTerrier	male	9615	9615	Canis_lupus_familiaris	9615
205987	UMCUSAM000000205987	SAMN08872915	Control	Bull_Terrier	BullTerrier	male	9615	9615	Canis_lupus_familiaris	9615
205988	UMCUSAM000000205988	SAMN08872916	Control	Bull_Terrier	BullTerrier	male	9615	9615	Canis_lupus_familiaris	9615
205989	UMCUSAM000000205989	SAMN08872917	Control	Bull_Terrier	BullTerrier	male	9615	9615	Canis_lupus_familiaris	9615
205990	UMCUSAF000000205990	SAMN08872918	Control	Bull_Terrier	BullTerrier	female	9615	9615	Canis_lupus_familiaris	9615
205991	UMCUSAM000000205991	SAMN08872919	Control	Bull_Terrier	BullTerrier	male	9615	9615	Canis_lupus_familiaris	9615
205992	UMCUSAM000000205992	SAMN08872920	Control	Bull_Terrier	BullTerrier	male	9615	9615	Canis_lupus_familiaris	9615
205993	UMCUSAF000000205993	SAMN08872926	Control	Carolina_Dog	Carolina	female	9615	9615	Canis_lupus_familiaris	9615
205994	UMCUSAF000000205994	SAMN08872976	Control	Dalmatian	Dalmatian	female	9615	9615	Canis_lupus_familiaris	9615
205995	UMCUSAF000000205995	SAMN08873011	Control	Flat-Coated_Retriever	FlatCoatedRetriever	female	9615	9615	Canis_lupus_familiaris	9615
205996	UMCUSAF000000205996	SAMN08873012	Control	Fonni's_Dog	Fonnis	female	9615	9615	Canis_lupus_familiaris	9615
205997	UMCUSAM000000205997	SAMN08873033	Control	Golden_Retriever	GoldenRetriever	male	9615	9615	Canis_lupus_familiaris	9615
205998	UMCUSAM000000205998	SAMN08873034	Control	Golden_Retriever	GoldenRetriever	male	9615	9615	Canis_lupus_familiaris	9615
205999	UMCUSAF000000205999	SAMN08873035	Control	Golden_Retriever	GoldenRetriever	female	9615	9615	Canis_lupus_familiaris	9615
206000	UMCUSAF000000206000	SAMN08873036	Control	Golden_Retriever	GoldenRetriever	female	9615	9615	Canis_lupus_familiaris	9615
206001	UMCUSAF000000206001	SAMN08873037	Control	Golden_Retriever	GoldenRetriever	female	9615	9615	Canis_lupus_familiaris	9615
206002	UMCUSAF000000206002	SAMN08873038	Control	Golden_Retriever	GoldenRetriever	female	9615	9615	Canis_lupus_familiaris	9615
206003	UMCUSAM000000206003	SAMN08873062	Control	Greater_Swiss_Mountain_Dog	GreaterSwissMountainDog	male	9615	9615	Canis_lupus_familiaris	9615
206004	UMCUSAF000000206004	SAMN08873112	Control	Irish_Setter	IrishSetter	female	9615	9615	Canis_lupus_familiaris	9615
206005	UMCUSAF000000206005	SAMN08873115	Control	Irish_Water_Spaniel	IrishWaterSpaniel	female	9615	9615	Canis_lupus_familiaris	9615
206006	UMCUSAM000000206006	SAMN08873116	Control	Irish_Water_Spaniel	IrishWaterSpaniel	male	9615	9615	Canis_lupus_familiaris	9615
206007	UMCUSAF000000206007	SAMN08873117	Control	Irish_Water_Spaniel	IrishWaterSpaniel	female	9615	9615	Canis_lupus_familiaris	9615
206008	UMCUSAF000000206008	SAMN08873128	Control	Keeshond	Keeshond	female	9615	9615	Canis_lupus_familiaris	9615
206009	UMCUSAM000000206009	SAMN08873130	Control	Komondor	Komondor	male	9615	9615	Canis_lupus_familiaris	9615
206010	UMCUSAF000000206010	SAMN08873139	Control	Labrador_Retriever	LabradorRetreiver	female	9615	9615	Canis_lupus_familiaris	9615
206011	UMCUSAF000000206011	SAMN08873141	Control	Labrador_Retriever	LabradorRetreiver	female	9615	9615	Canis_lupus_familiaris	9615
206012	UMCUSAF000000206012	SAMN08873142	Control	Labrador_Retriever	LabradorRetreiver	female	9615	9615	Canis_lupus_familiaris	9615
206013	UMCUSAF000000206013	SAMN08873143	Control	Labrador_Retriever	LabradorRetreiver	female	9615	9615	Canis_lupus_familiaris	9615
206014	UMCUSAM000000206014	SAMN08873144	Control	Labrador_Retriever	LabradorRetreiver	male	9615	9615	Canis_lupus_familiaris	9615
206015	UMCUSAM000000206015	SAMN08873145	Control	Labrador_Retriever	LabradorRetreiver	male	9615	9615	Canis_lupus_familiaris	9615
206016	UMCUSAM000000206016	SAMN08873146	Control	Labrador_Retriever	LabradorRetreiver	male	9615	9615	Canis_lupus_familiaris	9615
206017	UMCUSAM000000206017	SAMN08873147	Control	Labrador_Retriever	LabradorRetreiver	male	9615	9615	Canis_lupus_familiaris	9615
206018	UMCUSAM000000206018	SAMN08873148	Control	Labrador_Retriever	LabradorRetreiver	male	9615	9615	Canis_lupus_familiaris	9615
206019	UMCUSAM000000206019	SAMN08873155	Control	Labrador_Retriever	LabradorRetreiver	male	9615	9615	Canis_lupus_familiaris	9615
206020	UMCUSAM000000206020	SAMN08873160	Control	Labrador_Retriever	LabradorRetreiver	male	9615	9615	Canis_lupus_familiaris	9615
206021	UMCUSAM000000206021	SAMN08873161	Control	Labrador_Retriever	LabradorRetreiver	male	9615	9615	Canis_lupus_familiaris	9615
206022	UMCUSAM000000206022	SAMN08873162	Control	Labrador_Retriever	LabradorRetreiver	male	9615	9615	Canis_lupus_familiaris	9615
206023	UMCUSAM000000206023	SAMN08873174	Control	Miniature_Poodle	MiniaturePoodle	male	9615	9615	Canis_lupus_familiaris	9615
206024	UMCUSAF000000206024	SAMN08873175	Control	Miniature_Poodle	MiniaturePoodle	female	9615	9615	Canis_lupus_familiaris	9615
206025	UMCUSAF000000206025	SAMN08873176	Control	Miniature_Schnauzer	MiniatureSchnauzer	female	9615	9615	Canis_lupus_familiaris	9615
206026	UMCUSAF000000206026	SAMN08873177	Control	Miniature_Schnauzer	MiniatureSchnauzer	female	9615	9615	Canis_lupus_familiaris	9615
206027	UMCUSAF000000206027	SAMN08873188	Control	MIX:_Siberian_Husky	Cross-SiberianHusky	female	9615	9615	Canis_lupus_familiaris	9615
206028	UMCUSAF000000206028	SAMN08873199	Control	Norwegian_Elkhound	NorwegianElkhound	female	9615	9615	Canis_lupus_familiaris	9615
206029	UMCUSAF000000206029	SAMN08873219	Control	Portuguese_Water_Dog	PortugueseWaterDog	female	9615	9615	Canis_lupus_familiaris	9615
206030	UMCUSAF000000206030	SAMN08873220	Control	Portuguese_Water_Dog	PortugueseWaterDog	female	9615	9615	Canis_lupus_familiaris	9615
206031	UMCUSAF000000206031	SAMN08873221	Control	Portuguese_Water_Dog	PortugueseWaterDog	female	9615	9615	Canis_lupus_familiaris	9615
206032	UMCUSAF000000206032	SAMN08873222	Control	Portuguese_Water_Dog	PortugueseWaterDog	female	9615	9615	Canis_lupus_familiaris	9615
206033	UMCUSAM000000206033	SAMN08873223	Control	Portuguese_Water_Dog	PortugueseWaterDog	male	9615	9615	Canis_lupus_familiaris	9615
206034	UMCUSAF000000206034	SAMN08873224	Control	Portuguese_Water_Dog	PortugueseWaterDog	female	9615	9615	Canis_lupus_familiaris	9615
206035	UMCUSAM000000206035	SAMN08873225	Control	Portuguese_Water_Dog	PortugueseWaterDog	male	9615	9615	Canis_lupus_familiaris	9615
206036	UMCUSAM000000206036	SAMN08873226	Control	Portuguese_Water_Dog	PortugueseWaterDog	male	9615	9615	Canis_lupus_familiaris	9615
206037	UMCUSAM000000206037	SAMN08873227	Control	Portuguese_Water_Dog	PortugueseWaterDog	male	9615	9615	Canis_lupus_familiaris	9615
206038	UMCUSAM000000206038	SAMN08873228	Control	Portuguese_Water_Dog	PortugueseWaterDog	male	9615	9615	Canis_lupus_familiaris	9615
206039	UMCUSAF000000206039	SAMN08873229	Control	Portuguese_Water_Dog	PortugueseWaterDog	female	9615	9615	Canis_lupus_familiaris	9615
206040	UMCUSAF000000206040	SAMN08873243	Control	Rottweiler	Rottweiler	female	9615	9615	Canis_lupus_familiaris	9615
206041	UMCUSAM000000206041	SAMN08873244	Control	Rottweiler	Rottweiler	male	9615	9615	Canis_lupus_familiaris	9615
206042	UMCUSAM000000206042	SAMN08873245	Control	Rottweiler	Rottweiler	male	9615	9615	Canis_lupus_familiaris	9615
206043	UMCUSAF000000206043	SAMN08873246	Control	Rottweiler	Rottweiler	female	9615	9615	Canis_lupus_familiaris	9615
206044	UMCUSAF000000206044	SAMN08873247	Control	Rottweiler	Rottweiler	female	9615	9615	Canis_lupus_familiaris	9615
206045	UMCUSAF000000206045	SAMN08873251	Control	Rottweiler	Rottweiler	female	9615	9615	Canis_lupus_familiaris	9615
206046	UMCUSAF000000206046	SAMN08873258	Control	Samoyed	Samoyed	female	9615	9615	Canis_lupus_familiaris	9615
206047	UMCUSAM000000206047	SAMN08873262	Control	Scottish_Terrier	ScottishTerrier	male	9615	9615	Canis_lupus_familiaris	9615
206048	UMCUSAF000000206048	SAMN08873264	Control	Scottish_Terrier	ScottishTerrier	female	9615	9615	Canis_lupus_familiaris	9615
206049	UMCUSAM000000206049	SAMN08873270	Control	Shih_Tzu	ShihTzu	male	9615	9615	Canis_lupus_familiaris	9615
206050	UMCUSAF000000206050	SAMN08873318	Control	UNKNOWN_-_Marked_Border_Collie_but_clusters_outside_Toy_Spaniel_clade	dog	female	9615	9615	Canis_lupus_familiaris	9615
206051	UMCUSAF000000206051	SAMN08873319	Control	UNKNOWN_-_Marked_Portuguese_Pointer_and_clusters_with_Dogue_De_Bordeaux	dog	female	9615	9615	Canis_lupus_familiaris	9615
206052	UMCUSAM000000206052	SAMN08873321	Control	UNKNOWN_-_Marked_Australian_Terrier_and_clusters_with_Clumber_Spaniels_-_Possible_Mixed_Breed	dog	male	9615	9615	Canis_lupus_familiaris	9615
206053	UMCUSAF000000206053	SAMN08873322	Control	UNKNOWN_-_Marked_Dogue_De_Bordeaux_but_doesn't_cluster_completely,possible_mixed_breed	dog	female	9615	9615	Canis_lupus_familiaris	9615
206054	UMCUSAF000000206054	SAMN08873323	Control	UNKNOWN_-_Marked_Cavalier_King_Charles_Spaniel_but_clusters_outside_Toy_Spaniel_clade	dog	female	9615	9615	Canis_lupus_familiaris	9615
206055	UMCUSAM000000206055	SAMN08873328	Control	UNKNOWN_-_Marked_Wirehaired_Pointing_Griffon_but_clusters_with_German_Wirehaired_Pointer	dog	male	9615	9615	Canis_lupus_familiaris	9615
206056	UMCUSAM000000206056	SAMN08873329	Control	UNKNOWN_-_Marked_Wirehaired_Pointing_Griffon_but_clusters_with_German_Wirehaired_Pointer	dog	male	9615	9615	Canis_lupus_familiaris	9615
206057	UMCUSAF000000206057	SAMN08873330	Control	UNKNOWN_-_Marked_Wirehaired_Pointing_Griffon_but_clusters_with_German_Wirehaired_Pointer	dog	female	9615	9615	Canis_lupus_familiaris	9615
206058	UMCUSAM000000206058	SAMN08873331	Control	UNKNOWN_-_Marked_Wirehaired_Pointing_Griffon_but_clusters_with_German_Wirehaired_Pointer	dog	male	9615	9615	Canis_lupus_familiaris	9615
206059	UMCUSAM000000206059	SAMN08873332	Control	UNKNOWN_-_Marked_Wirehaired_Pointing_Griffon_but_clusters_with_German_Wirehaired_Pointer	dog	male	9615	9615	Canis_lupus_familiaris	9615
206060	UMCUSAM000000206060	SAMN08873333	Control	UNKNOWN_-_Marked_Wirehaired_Pointing_Griffon_but_clusters_with_German_Wirehaired_Pointer	dog	male	9615	9615	Canis_lupus_familiaris	9615
206061	UMCUSAM000000206061	SAMN08873334	Control	UNKNOWN_-_Marked_Wirehaired_Pointing_Griffon_but_clusters_with_German_Wirehaired_Pointer	dog	male	9615	9615	Canis_lupus_familiaris	9615
206062	UMCUSAM000000206062	SAMN08873335	Control	UNKNOWN_-_Marked_Wirehaired_Pointing_Griffon_but_clusters_with_German_Wirehaired_Pointer	dog	male	9615	9615	Canis_lupus_familiaris	9615
206063	UMCUSAM000000206063	SAMN08873336	Control	UNKNOWN_-_Marked_Wirehaired_Pointing_Griffon_but_clusters_with_German_Wirehaired_Pointer	dog	male	9615	9615	Canis_lupus_familiaris	9615
206064	UMCUSAM000000206064	SAMN08873337	Control	UNKNOWN_-_Marked_Wirehaired_Pointing_Griffon_but_clusters_with_German_Wirehaired_Pointer	dog	male	9615	9615	Canis_lupus_familiaris	9615
206065	UMCUSAF000000206065	SAMN08873338	Control	UNKNOWN_-_Marked_Wirehaired_Pointing_Griffon_but_clusters_with_German_Wirehaired_Pointer	dog	female	9615	9615	Canis_lupus_familiaris	9615
206066	UMCUSAF000000206066	SAMN08873339	Control	UNKNOWN_-_Marked_Yorkshire_Terrier_but_clusters_with_Silky_Terrier	dog	female	9615	9615	Canis_lupus_familiaris	9615
206067	UMCUSAF000000206067	SAMN08873423	Control	West_Highland_White_Terrier	WestHighlandWhiteTerrier	female	9615	9615	Canis_lupus_familiaris	9615
206069	UMCUSAF000000206069	SAMN08873429	Control	West_Highland_White_Terrier	WestHighlandWhiteTerrier	female	9615	9615	Canis_lupus_familiaris	9615
206070	UMCUSAM000000206070	SAMN08873447	Control	Yorkshire_Terrier	YorkshireTerrier	male	9615	9615	Canis_lupus_familiaris	9615
206071	UMCUSAF000000206071	SAMN08873448	Control	Yorkshire_Terrier	YorkshireTerrier	female	9615	9615	Canis_lupus_familiaris	9615
206072	UMCUSAF000000206072	SAMN08873449	Control	Yorkshire_Terrier	YorkshireTerrier	female	9615	9615	Canis_lupus_familiaris	9615
206073	UMCUSAM000000206073	SAMN08873450	Control	Yorkshire_Terrier	YorkshireTerrier	male	9615	9615	Canis_lupus_familiaris	9615
206074	UMCUSAM000000206074	SAMN08873451	Control	Yorkshire_Terrier	YorkshireTerrier	male	9615	9615	Canis_lupus_familiaris	9615
206075	UMCUSAF000000206075	SAMN08873452	Control	Yorkshire_Terrier	YorkshireTerrier	female	9615	9615	Canis_lupus_familiaris	9615
206076	UMCUSAM000000206076	SAMN08873453	Control	Yorkshire_Terrier	YorkshireTerrier	male	9615	9615	Canis_lupus_familiaris	9615
206077	UMCUSAM000000206077	SAMN08873454	Control	Yorkshire_Terrier	YorkshireTerrier	male	9615	9615	Canis_lupus_familiaris	9615
206078	UMCUSAF000000206078	SAMN08873455	Control	Yorkshire_Terrier	YorkshireTerrier	female	9615	9615	Canis_lupus_familiaris	9615
206079	UMCUSAF000000206079	SAMN08873456	Control	Yorkshire_Terrier	YorkshireTerrier	female	9615	9615	Canis_lupus_familiaris	9615
206081	UMCUSAM000000206081	SAMN08873458	Control	Yorkshire_Terrier	YorkshireTerrier	male	9615	9615	Canis_lupus_familiaris	9615
206082	UMCUSAM000000206082	SAMN08873459	Control	Yorkshire_Terrier	YorkshireTerrier	male	9615	9615	Canis_lupus_familiaris	9615
206083	UMCUSAM000000206083	SAMN08873460	Control	Yorkshire_Terrier	YorkshireTerrier	male	9615	9615	Canis_lupus_familiaris	9615
206084	UMCUSAM000000206084	SAMN08873461	Control	Yorkshire_Terrier	YorkshireTerrier	male	9615	9615	Canis_lupus_familiaris	9615
206085	UMCUSAF000000206085	SAMN08873462	Control	Yorkshire_Terrier	YorkshireTerrier	female	9615	9615	Canis_lupus_familiaris	9615
206086	UMCUSAM000000206086	SAMN08873463	Control	Yorkshire_Terrier	YorkshireTerrier	male	9615	9615	Canis_lupus_familiaris	9615
206087	UMCUSAM000000206087	SAMN08873464	Control	Yorkshire_Terrier	YorkshireTerrier	male	9615	9615	Canis_lupus_familiaris	9615
206088	UMCUSAF000000206088	SAMN08873465	Control	Yorkshire_Terrier	YorkshireTerrier	female	9615	9615	Canis_lupus_familiaris	9615
206089	UMCUSAM000000206089	SAMN08873466	Control	Yorkshire_Terrier	YorkshireTerrier	male	9615	9615	Canis_lupus_familiaris	9615
206090	UMCUSAM000000206090	SAMN08873467	Control	Yorkshire_Terrier	YorkshireTerrier	male	9615	9615	Canis_lupus_familiaris	9615
206091	UMCUSAF000000206091	SAMN08873468	Control	Yorkshire_Terrier	YorkshireTerrier	female	9615	9615	Canis_lupus_familiaris	9615
206092	UMCUSAF000000206092	SAMN08873469	Control	Yorkshire_Terrier	YorkshireTerrier	female	9615	9615	Canis_lupus_familiaris	9615
206093	UMCUSAF000000206093	SAMN08873470	Control	Yorkshire_Terrier	YorkshireTerrier	female	9615	9615	Canis_lupus_familiaris	9615
206094	UMCUSAM000000206094	SAMN08873471	Control	Yorkshire_Terrier	YorkshireTerrier	male	9615	9615	Canis_lupus_familiaris	9615
206095	UMCUSAM000000206095	SAMN08873472	Control	Yorkshire_Terrier	YorkshireTerrier	male	9615	9615	Canis_lupus_familiaris	9615
206096	UMCUSAM000000206096	SAMN08873473	Control	Yorkshire_Terrier	YorkshireTerrier	male	9615	9615	Canis_lupus_familiaris	9615
206097	UMCUSAM000000206097	SAMN08873474	Control	Yorkshire_Terrier	YorkshireTerrier	male	9615	9615	Canis_lupus_familiaris	9615
206099	UMCUSAF000000206099	SAMN08873476	Control	Yorkshire_Terrier	YorkshireTerrier	female	9615	9615	Canis_lupus_familiaris	9615
206100	UMCUSAM000000206100	SAMN08873477	Control	Yorkshire_Terrier	YorkshireTerrier	male	9615	9615	Canis_lupus_familiaris	9615
206101	UMCUSAF000000206101	SAMN08873478	Control	Yorkshire_Terrier	YorkshireTerrier	female	9615	9615	Canis_lupus_familiaris	9615
206102	UMCUSAM000000206102	SAMN08873479	Control	Yorkshire_Terrier	YorkshireTerrier	male	9615	9615	Canis_lupus_familiaris	9615
206103	UMCUSAM000000206103	SAMN08873480	Control	Yorkshire_Terrier	YorkshireTerrier	male	9615	9615	Canis_lupus_familiaris	9615
206104	UMCUSAF000000206104	SAMN08873481	Control	Yorkshire_Terrier	YorkshireTerrier	female	9615	9615	Canis_lupus_familiaris	9615
206105	UMCUSAM000000206105	SAMN08873482	Control	Yorkshire_Terrier	YorkshireTerrier	male	9615	9615	Canis_lupus_familiaris	9615
206106	UMCUSAF000000206106	SAMN08873483	Control	Yorkshire_Terrier	YorkshireTerrier	female	9615	9615	Canis_lupus_familiaris	9615
206107	UMCUSAM000000206107	SAMN08873484	Control	Yorkshire_Terrier	YorkshireTerrier	male	9615	9615	Canis_lupus_familiaris	9615
206108	UMCUSAM000000206108	SAMN08873485	Control	Yorkshire_Terrier	YorkshireTerrier	male	9615	9615	Canis_lupus_familiaris	9615
206109	UMCUSAM000000206109	SAMN08873486	Control	Yorkshire_Terrier	YorkshireTerrier	male	9615	9615	Canis_lupus_familiaris	9615
206110	UMCUSAF000000206110	SAMN08873487	Control	Yorkshire_Terrier	YorkshireTerrier	female	9615	9615	Canis_lupus_familiaris	9615
206111	UMCUSAM000000206111	SAMN08873488	Control	Yorkshire_Terrier	YorkshireTerrier	male	9615	9615	Canis_lupus_familiaris	9615
206112	UMCUSAM000000206112	SAMN08873489	Control	Yorkshire_Terrier	YorkshireTerrier	male	9615	9615	Canis_lupus_familiaris	9615
206113	UMCUSAF000000206113	SAMN08873490	Control	Yorkshire_Terrier	YorkshireTerrier	female	9615	9615	Canis_lupus_familiaris	9615
206114	UMCUSAM000000206114	SAMN08873491	Control	Yorkshire_Terrier	YorkshireTerrier	male	9615	9615	Canis_lupus_familiaris	9615
206115	UMCUSAM000000206115	SAMN08873492	Control	Yorkshire_Terrier	YorkshireTerrier	male	9615	9615	Canis_lupus_familiaris	9615
206116	UMCUSAM000000206116	SAMN08873493	Control	Yorkshire_Terrier	YorkshireTerrier	male	9615	9615	Canis_lupus_familiaris	9615
206117	UMCUSAM000000206117	SAMN08873494	Control	Yorkshire_Terrier	YorkshireTerrier	male	9615	9615	Canis_lupus_familiaris	9615
206118	UMCUSAM000000206118	SAMN08873495	Control	Yorkshire_Terrier	YorkshireTerrier	male	9615	9615	Canis_lupus_familiaris	9615
206119	UMCUSAM000000206119	SAMN08873496	Control	Yorkshire_Terrier	YorkshireTerrier	male	9615	9615	Canis_lupus_familiaris	9615
206120	UMCUSAM000000206120	SAMN08873497	Control	Yorkshire_Terrier	YorkshireTerrier	male	9615	9615	Canis_lupus_familiaris	9615
206121	UMCUSAF000000206121	SAMN08873498	Control	Yorkshire_Terrier	YorkshireTerrier	female	9615	9615	Canis_lupus_familiaris	9615
206122	UMCUSAM000000206122	SAMN08873499	Control	Yorkshire_Terrier	YorkshireTerrier	male	9615	9615	Canis_lupus_familiaris	9615
206123	UMCUSAF000000206123	SAMN08873500	Control	Yorkshire_Terrier	YorkshireTerrier	female	9615	9615	Canis_lupus_familiaris	9615
206124	UMCUSAM000000206124	SAMN08873501	Control	Yorkshire_Terrier	YorkshireTerrier	male	9615	9615	Canis_lupus_familiaris	9615
206125	UMCUSAM000000206125	SAMN08873502	Control	Yorkshire_Terrier	YorkshireTerrier	male	9615	9615	Canis_lupus_familiaris	9615
206126	UMCUSAM000000206126	SAMN08873503	Control	Yorkshire_Terrier	YorkshireTerrier	male	9615	9615	Canis_lupus_familiaris	9615
206127	UMCUSAM000000206127	SAMN08873504	Control	Yorkshire_Terrier	YorkshireTerrier	male	9615	9615	Canis_lupus_familiaris	9615
206128	UMCUSAM000000206128	SAMN08873505	Control	Yorkshire_Terrier	YorkshireTerrier	male	9615	9615	Canis_lupus_familiaris	9615
206129	UMCUSAM000000206129	SAMN08873506	Control	Yorkshire_Terrier	YorkshireTerrier	male	9615	9615	Canis_lupus_familiaris	9615
206130	UMCUSAM000000206130	SAMN08873507	Control	Yorkshire_Terrier	YorkshireTerrier	male	9615	9615	Canis_lupus_familiaris	9615
206131	UMCUSAF000000206131	SAMN08873508	Control	Yorkshire_Terrier	YorkshireTerrier	female	9615	9615	Canis_lupus_familiaris	9615
206132	UMCUSAF000000206132	SAMN08873509	Control	Yorkshire_Terrier	YorkshireTerrier	female	9615	9615	Canis_lupus_familiaris	9615
206133	UMCUSAM000000206133	SAMN08873510	Control	Yorkshire_Terrier	YorkshireTerrier	male	9615	9615	Canis_lupus_familiaris	9615
206134	UMCUSAM000000206134	SAMN08873511	Control	Yorkshire_Terrier	YorkshireTerrier	male	9615	9615	Canis_lupus_familiaris	9615
206135	UMCUSAM000000206135	SAMN08873512	Control	Yorkshire_Terrier	YorkshireTerrier	male	9615	9615	Canis_lupus_familiaris	9615
206136	UMCUSAF000000206136	SAMN08873513	Control	Yorkshire_Terrier	YorkshireTerrier	female	9615	9615	Canis_lupus_familiaris	9615
206137	UMCUSAM000000206137	SAMN08873515	Control	Yorkshire_Terrier	YorkshireTerrier	male	9615	9615	Canis_lupus_familiaris	9615
206138	UMCUSAF000000206138	SAMN08873516	Control	Yorkshire_Terrier	YorkshireTerrier	female	9615	9615	Canis_lupus_familiaris	9615
206139	UMCUSAM000000206139	SAMN08873517	Control	Yorkshire_Terrier	YorkshireTerrier	male	9615	9615	Canis_lupus_familiaris	9615
206140	UMCUSAM000000206140	SAMN08873518	Control	Yorkshire_Terrier	YorkshireTerrier	male	9615	9615	Canis_lupus_familiaris	9615
206141	UMCUSAM000000206141	SAMN08873519	Control	Yorkshire_Terrier	YorkshireTerrier	male	9615	9615	Canis_lupus_familiaris	9615
206142	UMCUSAM000000206142	SAMN09430724	Control	West_Highland_White_Terrier	WestHighlandWhiteTerrier	male	9615	9615	Canis_lupus_familiaris	9615
206143	UMCUSAF000000206143	SAMN09430725	Control	West_Highland_White_Terrier	WestHighlandWhiteTerrier	female	9615	9615	Canis_lupus_familiaris	9615
206144	UMCUSAF000000206144	SAMN09430726	Control	West_Highland_White_Terrier	WestHighlandWhiteTerrier	female	9615	9615	Canis_lupus_familiaris	9615
206145	UMCUSAF000000206145	SAMN09430727	Control	West_Highland_White_Terrier	WestHighlandWhiteTerrier	female	9615	9615	Canis_lupus_familiaris	9615
206146	UMCUSAF000000206146	SAMN09435548	Control	Dachshund	Dachshund	female	9615	9615	Canis_lupus_familiaris	9615
206147	UMCUSAM000000206147	SAMN09435549	Control	Dachshund	Dachshund	male	9615	9615	Canis_lupus_familiaris	9615
206148	UMCUSAM000000206148	SAMN09845873	Control	German_Shepherd	GermanShephard	male	9615	9615	Canis_lupus_familiaris	9615
206149	UMCUSAF000000206149	SAMN09845874	Control	German_Shepherd	GermanShephard	female	9615	9615	Canis_lupus_familiaris	9615
206155	UMCUSAM000000206155	SAMN09882737	Control	maltease	Maltese	male	9615	9615	Canis_lupus_familiaris	9615
206156	UMCUSAF000000206156	SAMN09882738	Control	poodle	Poodle	female	9615	9615	Canis_lupus_familiaris	9615
206157	UMCUSAM000000206157	SAMN09882739	Control	Yorkshire_Terrier	YorkshireTerrier	male	9615	9615	Canis_lupus_familiaris	9615
206158	UMCUSAU000000206158	SAMN10077097	Control	Miniature_Schnauzer	MiniatureSchnauzer	missing	9615	9615	Canis_lupus_familiaris	9615
206159	UMCUSAU000000206159	SAMN10077098	Control	Miniature_Schnauzer	MiniatureSchnauzer	missing	9615	9615	Canis_lupus_familiaris	9615
206160	UMCUSAU000000206160	SAMN10077099	Control	Miniature_Schnauzer	MiniatureSchnauzer	missing	9615	9615	Canis_lupus_familiaris	9615
206161	UMCUSAM000000206161	SAMN10167127	Control	Great_Dane	GreatDane	male	9615	9615	Canis_lupus_familiaris	9615
206162	UMCUSAU000000206162	SAMN10174932	Control		dog	not_collected	9615	9615	Canis_lupus_familiaris	9615
206163	UMCUSAU000000206163	SAMN10174933	Control		dog	not_collected	9615	9615	Canis_lupus_familiaris	9615
206164	UMCUSAU000000206164	SAMN10174936	Control		dog	not_collected	9615	9615	Canis_lupus_familiaris	9615
206165	UMCUSAM000000206165	SAMN10386546	Control	Standard_Poodle	StandardPoodle	male	9615	9615	Canis_lupus_familiaris	9615
206166	UMCUSAM000000206166	SAMN10386547	Control	Standard_Poodle	StandardPoodle	male	9615	9615	Canis_lupus_familiaris	9615
206167	UMCUSAM000000206167	SAMN10386548	Control	Standard_Poodle	StandardPoodle	male	9615	9615	Canis_lupus_familiaris	9615
206168	UMCUSAF000000206168	SAMN10386549	Control	Standard_Poodle	StandardPoodle	female	9615	9615	Canis_lupus_familiaris	9615
206169	UMCUSAM000000206169	SAMN10386550	Control	Standard_Poodle	StandardPoodle	male	9615	9615	Canis_lupus_familiaris	9615
206170	UMCUSAF000000206170	SAMN10386551	Control	Standard_Poodle	StandardPoodle	female	9615	9615	Canis_lupus_familiaris	9615
206171	UMCUSAF000000206171	SAMN10386552	Control	Standard_Poodle	StandardPoodle	female	9615	9615	Canis_lupus_familiaris	9615
206172	UMCUSAF000000206172	SAMN10386553	Control	Standard_Poodle	StandardPoodle	female	9615	9615	Canis_lupus_familiaris	9615
206173	UMCUSAF000000206173	SAMN10386554	Control	Standard_Poodle	StandardPoodle	female	9615	9615	Canis_lupus_familiaris	9615
206174	UMCUSAF000000206174	SAMN10386555	Control	Standard_Poodle	StandardPoodle	female	9615	9615	Canis_lupus_familiaris	9615
206175	UMCUSAM000000206175	SAMN10386556	Control	Standard_Poodle	StandardPoodle	male	9615	9615	Canis_lupus_familiaris	9615
206176	UMCUSAM000000206176	SAMN10386557	Control	Standard_Poodle	StandardPoodle	male	9615	9615	Canis_lupus_familiaris	9615
206177	UMCUSAF000000206177	SAMN10386558	Control	Standard_Poodle	StandardPoodle	female	9615	9615	Canis_lupus_familiaris	9615
206178	UMCUSAM000000206178	SAMN10386559	Control	Standard_Poodle	StandardPoodle	male	9615	9615	Canis_lupus_familiaris	9615
206179	UMCUSAM000000206179	SAMN10584881	Control	greyhound	Greyhound	male	9615	9615	Canis_lupus_familiaris	9615
206180	UMCUSAM000000206180	SAMN10740936	Control	Cairn_Terrier	CairnTerrier	male	9615	9615	Canis_lupus_familiaris	9615
206181	UMCUSAM000000206181	SAMN10740937	Control	Cairn_Terrier	CairnTerrier	male	9615	9615	Canis_lupus_familiaris	9615
206182	UMCUSAM000000206182	SAMN10740938	Control	Cairn_Terrier	CairnTerrier	male	9615	9615	Canis_lupus_familiaris	9615
206183	UMCUSAM000000206183	SAMN10740939	Control	Cairn_Terrier	CairnTerrier	male	9615	9615	Canis_lupus_familiaris	9615
206184	UMCUSAF000000206184	SAMN10740940	Control	Cairn_Terrier	CairnTerrier	female	9615	9615	Canis_lupus_familiaris	9615
206185	UMCUSAU000000206185	SAMN10740941	Control	Cairn_Terrier	CairnTerrier	not_available	9615	9615	Canis_lupus_familiaris	9615
206186	UMCUSAF000000206186	SAMN10740942	Control	Cairn_Terrier	CairnTerrier	female	9615	9615	Canis_lupus_familiaris	9615
206187	UMCUSAM000000206187	SAMN10740943	Control	Cairn_Terrier	CairnTerrier	male	9615	9615	Canis_lupus_familiaris	9615
206188	UMCUSAM000000206188	SAMN10740944	Control	Cairn_Terrier	CairnTerrier	male	9615	9615	Canis_lupus_familiaris	9615
206189	UMCUSAU000000206189	SAMN10740945	Control	Cairn_Terrier	CairnTerrier	not_available	9615	9615	Canis_lupus_familiaris	9615
206190	UMCUSAM000000206190	SAMN10740946	Control	Yorkshire_Terrier	YorkshireTerrier	male	9615	9615	Canis_lupus_familiaris	9615
206191	UMCUSAF000000206191	SAMN10740947	Control	Yorkshire_Terrier	YorkshireTerrier	female	9615	9615	Canis_lupus_familiaris	9615
206192	UMCUSAM000000206192	SAMN10740948	Control	Yorkshire_Terrier	YorkshireTerrier	male	9615	9615	Canis_lupus_familiaris	9615
206193	UMCUSAM000000206193	SAMN10740949	Control	Yorkshire_Terrier	YorkshireTerrier	male	9615	9615	Canis_lupus_familiaris	9615
206194	UMCUSAF000000206194	SAMN10740950	Control	Yorkshire_Terrier	YorkshireTerrier	female	9615	9615	Canis_lupus_familiaris	9615
206195	UMCUSAF000000206195	SAMN10740951	Control	Yorkshire_Terrier	YorkshireTerrier	female	9615	9615	Canis_lupus_familiaris	9615
206196	UMCUSAF000000206196	SAMN10740952	Control	Yorkshire_Terrier	YorkshireTerrier	female	9615	9615	Canis_lupus_familiaris	9615
206197	UMCUSAM000000206197	SAMN10740953	Control	Yorkshire_Terrier	YorkshireTerrier	male	9615	9615	Canis_lupus_familiaris	9615
206198	UMCUSAF000000206198	SAMN10740954	Control	Yorkshire_Terrier	YorkshireTerrier	female	9615	9615	Canis_lupus_familiaris	9615
206199	UMCUSAM000000206199	SAMN10740955	Control	Yorkshire_Terrier	YorkshireTerrier	male	9615	9615	Canis_lupus_familiaris	9615
206200	UMCUSAM000000206200	SAMN10740956	Control	Yorkshire_Terrier	YorkshireTerrier	male	9615	9615	Canis_lupus_familiaris	9615
206201	UMCUSAM000000206201	SAMN10740957	Control	Scottish_Terrier	ScottishTerrier	male	9615	9615	Canis_lupus_familiaris	9615
206202	UMCUSAM000000206202	SAMN10740958	Control	Scottish_Terrier	ScottishTerrier	male	9615	9615	Canis_lupus_familiaris	9615
206203	UMCUSAM000000206203	SAMN10740959	Control	Scottish_Terrier	ScottishTerrier	male	9615	9615	Canis_lupus_familiaris	9615
206204	UMCUSAM000000206204	SAMN10740960	Control	Scottish_Terrier	ScottishTerrier	male	9615	9615	Canis_lupus_familiaris	9615
206205	UMCUSAF000000206205	SAMN10740961	Control	Miniature_Schnauzer	MiniatureSchnauzer	female	9615	9615	Canis_lupus_familiaris	9615
206206	UMCUSAM000000206206	SAMN10740962	Control	Miniature_Schnauzer	MiniatureSchnauzer	male	9615	9615	Canis_lupus_familiaris	9615
206207	UMCUSAM000000206207	SAMN10740963	Control	Miniature_Schnauzer	MiniatureSchnauzer	male	9615	9615	Canis_lupus_familiaris	9615
206208	UMCUSAM000000206208	SAMN10740964	Control	Miniature_Schnauzer	MiniatureSchnauzer	male	9615	9615	Canis_lupus_familiaris	9615
206209	UMCUSAM000000206209	SAMN10740965	Control	Miniature_Schnauzer	MiniatureSchnauzer	male	9615	9615	Canis_lupus_familiaris	9615
206210	UMCUSAF000000206210	SAMN10740966	Control	Miniature_Schnauzer	MiniatureSchnauzer	female	9615	9615	Canis_lupus_familiaris	9615
206211	UMCUSAM000000206211	SAMN10740967	Control	Miniature_Schnauzer	MiniatureSchnauzer	male	9615	9615	Canis_lupus_familiaris	9615
206212	UMCUSAM000000206212	SAMN10740968	Control	Miniature_Schnauzer	MiniatureSchnauzer	male	9615	9615	Canis_lupus_familiaris	9615
206213	UMCUSAF000000206213	SAMN10740969	Control	Miniature_Schnauzer	MiniatureSchnauzer	female	9615	9615	Canis_lupus_familiaris	9615
206214	UMCUSAF000000206214	SAMN10740970	Control	Maltese	Maltese	female	9615	9615	Canis_lupus_familiaris	9615
206215	UMCUSAU000000206215	SAMN10740971	Control	Maltese	Maltese	not_available	9615	9615	Canis_lupus_familiaris	9615
206216	UMCUSAM000000206216	SAMN10740972	Control	Maltese	Maltese	male	9615	9615	Canis_lupus_familiaris	9615
206217	UMCUSAU000000206217	SAMN10740973	Control	Maltese	Maltese	not_available	9615	9615	Canis_lupus_familiaris	9615
206218	UMCUSAM000000206218	SAMN10740974	Control	Maltese	Maltese	male	9615	9615	Canis_lupus_familiaris	9615
206219	UMCUSAM000000206219	SAMN10740975	Control	Maltese	Maltese	male	9615	9615	Canis_lupus_familiaris	9615
206220	UMCUSAM000000206220	SAMN10740976	Control	Maltese	Maltese	male	9615	9615	Canis_lupus_familiaris	9615
206221	UMCUSAM000000206221	SAMN10740977	Control	Maltese	Maltese	male	9615	9615	Canis_lupus_familiaris	9615
206222	UMCUSAF000000206222	SAMN10740978	Control	Maltese	Maltese	female	9615	9615	Canis_lupus_familiaris	9615
206223	UMCUSAM000000206223	SAMN10740979	Control	Maltese	Maltese	male	9615	9615	Canis_lupus_familiaris	9615
206224	UMCUSAM000000206224	SAMN10740980	Control	Maltese	Maltese	male	9615	9615	Canis_lupus_familiaris	9615
206225	UMCUSAM000000206225	SAMN10740981	Control	Maltese	Maltese	male	9615	9615	Canis_lupus_familiaris	9615
206226	UMCUSAF000000206226	SAMN10740982	Control	Havanese	Havanese	female	9615	9615	Canis_lupus_familiaris	9615
206227	UMCUSAM000000206227	SAMN10740983	Control	Havanese	Havanese	male	9615	9615	Canis_lupus_familiaris	9615
206228	UMCUSAM000000206228	SAMN10740984	Control	Havanese	Havanese	male	9615	9615	Canis_lupus_familiaris	9615
206229	UMCUSAM000000206229	SAMN10740985	Control	Havanese	Havanese	male	9615	9615	Canis_lupus_familiaris	9615
206230	UMCUSAF000000206230	SAMN10740986	Control	Havanese	Havanese	female	9615	9615	Canis_lupus_familiaris	9615
206231	UMCUSAM000000206231	SAMN10740987	Control	Havanese	Havanese	male	9615	9615	Canis_lupus_familiaris	9615
206232	UMCUSAM000000206232	SAMN10740988	Control	Maltese	Maltese	male	9615	9615	Canis_lupus_familiaris	9615
206233	UMCUSAF000000206233	SAMN10740989	Control	Yorkshire_Terrier	YorkshireTerrier	female	9615	9615	Canis_lupus_familiaris	9615
206234	UMCUSAM000000206234	SAMN10740990	Control	Yorkshire_Terrier	YorkshireTerrier	male	9615	9615	Canis_lupus_familiaris	9615
206235	UMCUSAF000000206235	SAMN10740991	Control	Yorkshire_Terrier	YorkshireTerrier	female	9615	9615	Canis_lupus_familiaris	9615
206236	UMCUSAM000000206236	SAMN10740992	Control	Cairn_Terrier	CairnTerrier	male	9615	9615	Canis_lupus_familiaris	9615
206237	UMCUSAF000000206237	SAMN10740993	Control	Cairn_Terrier	CairnTerrier	female	9615	9615	Canis_lupus_familiaris	9615
206238	UMCUSAM000000206238	SAMN10740994	Control	Cairn_Terrier	CairnTerrier	male	9615	9615	Canis_lupus_familiaris	9615
206239	UMCUSAU000000206239	SAMN10740995	Control	Cairn_Terrier	CairnTerrier	not_available	9615	9615	Canis_lupus_familiaris	9615
206240	UMCUSAF000000206240	SAMN10740996	Control	Tibetan_Spaniel	TibetanSpaniel	female	9615	9615	Canis_lupus_familiaris	9615
206241	UMCUSAM000000206241	SAMN10740997	Control	Tibetan_Spaniel	TibetanSpaniel	male	9615	9615	Canis_lupus_familiaris	9615
206242	UMCUSAM000000206242	SAMN10740998	Control	Tibetan_Spaniel	TibetanSpaniel	male	9615	9615	Canis_lupus_familiaris	9615
206243	UMCUSAF000000206243	SAMN10740999	Control	Tibetan_Spaniel	TibetanSpaniel	female	9615	9615	Canis_lupus_familiaris	9615
206244	UMCUSAM000000206244	SAMN10741000	Control	Tibetan_Spaniel	TibetanSpaniel	male	9615	9615	Canis_lupus_familiaris	9615
206245	UMCUSAM000000206245	SAMN10741001	Control	Tibetan_Spaniel	TibetanSpaniel	male	9615	9615	Canis_lupus_familiaris	9615
206246	UMCUSAM000000206246	SAMN10741002	Control	Tibetan_Spaniel	TibetanSpaniel	male	9615	9615	Canis_lupus_familiaris	9615
206247	UMCUSAM000000206247	SAMN10741003	Control	Tibetan_Spaniel	TibetanSpaniel	male	9615	9615	Canis_lupus_familiaris	9615
206248	UMCUSAM000000206248	SAMN10741004	Control	Tibetan_Spaniel	TibetanSpaniel	male	9615	9615	Canis_lupus_familiaris	9615
206249	UMCUSAM000000206249	SAMN10741005	Control	Tibetan_Spaniel	TibetanSpaniel	male	9615	9615	Canis_lupus_familiaris	9615
206250	UMCUSAM000000206250	SAMN10741006	Control	Tibetan_Spaniel	TibetanSpaniel	male	9615	9615	Canis_lupus_familiaris	9615
206251	UMCUSAM000000206251	SAMN10741010	Control	French_Bulldog	FrenchBulldog	male	9615	9615	Canis_lupus_familiaris	9615
206252	UMCUSAF000000206252	SAMN10741011	Control	Yorkshire_Terrier	YorkshireTerrier	female	9615	9615	Canis_lupus_familiaris	9615
206253	UMCUSAF000000206253	SAMN10741012	Control	Labrador_Retriever	LabradorRetreiver	female	9615	9615	Canis_lupus_familiaris	9615
206254	UMCUSAF000000206254	SAMN10741013	Control	Labrador_Retriever	LabradorRetreiver	female	9615	9615	Canis_lupus_familiaris	9615
206255	UMCUSAM000000206255	SAMN10741014	Control	Irish_Wolfhound	IrishWolfhound	male	9615	9615	Canis_lupus_familiaris	9615
206256	UMCUSAM000000206256	SAMN10741015	Control	Irish_Wolfhound	IrishWolfhound	male	9615	9615	Canis_lupus_familiaris	9615
206257	UMCUSAF000000206257	SAMN10741016	Control	Yorkshire_Terrier	YorkshireTerrier	female	9615	9615	Canis_lupus_familiaris	9615
206258	UMCUSAU000000206258	SAMN10741017	Control	Great_Dane	GreatDane	missing	9615	9615	Canis_lupus_familiaris	9615
206259	UMCUSAU000000206259	SAMN10741018	Control	Boxer	Boxer	missing	9615	9615	Canis_lupus_familiaris	9615
206260	UMCUSAU000000206260	SAMN10741019	Control	Boxer	Boxer	missing	9615	9615	Canis_lupus_familiaris	9615
206261	UMCUSAU000000206261	SAMN10741020	Control	Boxer	Boxer	missing	9615	9615	Canis_lupus_familiaris	9615
206262	UMCUSAU000000206262	SAMN10741021	Control	Boxer	Boxer	missing	9615	9615	Canis_lupus_familiaris	9615
206263	UMCUSAF000000206263	SAMN10741022	Control	Labrador_Retriever	LabradorRetreiver	female	9615	9615	Canis_lupus_familiaris	9615
206264	UMCUSAM000000206264	SAMN10741023	Control	Labrador_Retriever	LabradorRetreiver	male	9615	9615	Canis_lupus_familiaris	9615
206265	UMCUSAM000000206265	SAMN10741024	Control	Labrador_Retriever	LabradorRetreiver	male	9615	9615	Canis_lupus_familiaris	9615
206266	UMCUSAM000000206266	SAMN10741025	Control	Labrador_Retriever	LabradorRetreiver	male	9615	9615	Canis_lupus_familiaris	9615
206267	UMCUSAM000000206267	SAMN10741026	Control	Labrador_Retriever	LabradorRetreiver	male	9615	9615	Canis_lupus_familiaris	9615
206268	UMCUSAM000000206268	SAMN11079481	Control	Great_Pyrenees	GreatPyrenees	male	9615	9615	Canis_lupus_familiaris	9615
206269	UMCUSAM000000206269	SAMN11079482	Control	Great_Pyrenees	GreatPyrenees	male	9615	9615	Canis_lupus_familiaris	9615
206270	UMCUSAF000000206270	SAMN11079484	Control	Great_Dane	GreatDane	female	9615	9615	Canis_lupus_familiaris	9615
206271	UMCUSAF000000206271	SAMN11079485	Control	Great_Dane	GreatDane	female	9615	9615	Canis_lupus_familiaris	9615
206272	UMCUSAM000000206272	SAMN11079487	Control	Labrador	LabradorRetreiver	male	9615	9615	Canis_lupus_familiaris	9615
206273	UMCUSAM000000206273	SAMN11079488	Control	Labrador	LabradorRetreiver	male	9615	9615	Canis_lupus_familiaris	9615
206274	UMCUSAF000000206274	SAMN11079490	Control	Great_Dane	GreatDane	female	9615	9615	Canis_lupus_familiaris	9615
206275	UMCUSAF000000206275	SAMN11079491	Control	Great_Dane	GreatDane	female	9615	9615	Canis_lupus_familiaris	9615
206276	UMCUSAM000000206276	SAMN11079493	Control	Mix_Breed	Crossbred	male	9615	9615	Canis_lupus_familiaris	9615
206277	UMCUSAM000000206277	SAMN11079494	Control	Mix_Breed	Crossbred	male	9615	9615	Canis_lupus_familiaris	9615
206278	UMCUSAF000000206278	SAMN11079496	Control	Great_Dane	GreatDane	female	9615	9615	Canis_lupus_familiaris	9615
206280	UMCUSAM000000206280	SAMN11079499	Control	Old_English_Sheepdog	OldEnglishSheepdog	male	9615	9615	Canis_lupus_familiaris	9615
206281	UMCUSAM000000206281	SAMN11079500	Control	Old_English_Sheepdog	OldEnglishSheepdog	male	9615	9615	Canis_lupus_familiaris	9615
206282	UMCUSAM000000206282	SAMN11079502	Control	Mix_Breed	Crossbred	male	9615	9615	Canis_lupus_familiaris	9615
206283	UMCUSAM000000206283	SAMN11079503	Control	Mix_Breed	Crossbred	male	9615	9615	Canis_lupus_familiaris	9615
206284	UMCUSAM000000206284	SAMN11079505	Control	Great_Dane	GreatDane	male	9615	9615	Canis_lupus_familiaris	9615
206285	UMCUSAM000000206285	SAMN11079506	Control	Great_Dane	GreatDane	male	9615	9615	Canis_lupus_familiaris	9615
206286	UMCUSAM000000206286	SAMN11079508	Control	Mix_Breed	Crossbred	male	9615	9615	Canis_lupus_familiaris	9615
206287	UMCUSAM000000206287	SAMN11079509	Control	Mix_Breed	Crossbred	male	9615	9615	Canis_lupus_familiaris	9615
206288	UMCUSAF000000206288	SAMN11079511	Control	Golden_Retriever	GoldenRetriever	female	9615	9615	Canis_lupus_familiaris	9615
206289	UMCUSAF000000206289	SAMN11079512	Control	Golden_Retriever	GoldenRetriever	female	9615	9615	Canis_lupus_familiaris	9615
206290	UMCUSAF000000206290	SAMN11079514	Control	Mix_Breed	Crossbred	female	9615	9615	Canis_lupus_familiaris	9615
206291	UMCUSAF000000206291	SAMN11079515	Control	Mix_Breed	Crossbred	female	9615	9615	Canis_lupus_familiaris	9615
206292	UMCUSAF000000206292	SAMN11079517	Control	English_Mastiff	EnglishMastiff	female	9615	9615	Canis_lupus_familiaris	9615
206293	UMCUSAF000000206293	SAMN11079518	Control	English_Mastiff	EnglishMastiff	female	9615	9615	Canis_lupus_familiaris	9615
206294	UMCUSAM000000206294	SAMN11079520	Control	Labrador	LabradorRetreiver	male	9615	9615	Canis_lupus_familiaris	9615
206295	UMCUSAM000000206295	SAMN11079521	Control	Labrador	LabradorRetreiver	male	9615	9615	Canis_lupus_familiaris	9615
206296	UMCUSAF000000206296	SAMN11079523	Control	Greyhound	Greyhound	female	9615	9615	Canis_lupus_familiaris	9615
206297	UMCUSAF000000206297	SAMN11079524	Control	Greyhound	Greyhound	female	9615	9615	Canis_lupus_familiaris	9615
206298	UMCUSAF000000206298	SAMN11079526	Control	Old_English_Sheepdog	OldEnglishSheepdog	female	9615	9615	Canis_lupus_familiaris	9615
206299	UMCUSAF000000206299	SAMN11079527	Control	Old_English_Sheepdog	OldEnglishSheepdog	female	9615	9615	Canis_lupus_familiaris	9615
206300	UMCUSAM000000206300	SAMN11079529	Control	Mix_Breed	Crossbred	male	9615	9615	Canis_lupus_familiaris	9615
206301	UMCUSAM000000206301	SAMN11079530	Control	Mix_Breed	Crossbred	male	9615	9615	Canis_lupus_familiaris	9615
206302	UMCUSAM000000206302	SAMN11079532	Control	Golden_retriever	GoldenRetriever	male	9615	9615	Canis_lupus_familiaris	9615
206303	UMCUSAM000000206303	SAMN11079533	Control	Golden_retriever	GoldenRetriever	male	9615	9615	Canis_lupus_familiaris	9615
206304	UMCUSAF000000206304	SAMN11079535	Control	Bull_Mastiff	BullMastiff	female	9615	9615	Canis_lupus_familiaris	9615
206305	UMCUSAF000000206305	SAMN11079536	Control	Bull_Mastiff	BullMastiff	female	9615	9615	Canis_lupus_familiaris	9615
206306	UMCUSAM000000206306	SAMN11079538	Control	Newfoundland	Newfoundland	male	9615	9615	Canis_lupus_familiaris	9615
206307	UMCUSAM000000206307	SAMN11079539	Control	Newfoundland	Newfoundland	male	9615	9615	Canis_lupus_familiaris	9615
206308	UMCUSAM000000206308	SAMN11079541	Control	Doberman	DobermanPinscher	male	9615	9615	Canis_lupus_familiaris	9615
206309	UMCUSAM000000206309	SAMN11079542	Control	Doberman	DobermanPinscher	male	9615	9615	Canis_lupus_familiaris	9615
206310	UMCUSAM000000206310	SAMN11079544	Control	Golden_retriever	GoldenRetriever	male	9615	9615	Canis_lupus_familiaris	9615
206311	UMCUSAM000000206311	SAMN11079545	Control	Golden_retriever	GoldenRetriever	male	9615	9615	Canis_lupus_familiaris	9615
206312	UMCUSAF000000206312	SAMN11079547	Control	St._Bernard	StBernard	female	9615	9615	Canis_lupus_familiaris	9615
206313	UMCUSAF000000206313	SAMN11079548	Control	St._Bernard	StBernard	female	9615	9615	Canis_lupus_familiaris	9615
206314	UMCUSAM000000206314	SAMN11079550	Control	Rottweiler	Rottweiler	male	9615	9615	Canis_lupus_familiaris	9615
206315	UMCUSAM000000206315	SAMN11079551	Control	Rottweiler	Rottweiler	male	9615	9615	Canis_lupus_familiaris	9615
206316	UMCUSAM000000206316	SAMN11526750	Control	Yorkshire_Terrier	YorkshireTerrier	male	9615	9615	Canis_lupus_familiaris	9615
206317	UMCUSAM000000206317	SAMN11526776	Control	Belgian_Malanois	BelgianMalanois	male	9615	9615	Canis_lupus_familiaris	9615
206318	UMCUSAM000000206318	SAMN11526802	Control	Belgian_Malanois	BelgianMalanois	male	9615	9615	Canis_lupus_familiaris	9615
206319	UMCUSAM000000206319	SAMN11526829	Control	Newfoundland	Newfoundland	male	9615	9615	Canis_lupus_familiaris	9615
206320	UMCUSAF000000206320	SAMN11775869	Control	German_shephard	GermanShephard	female	9615	9615	Canis_lupus_familiaris	9615
206321	UMCUSAM000000206321	SAMN11843684	Control	German_shepherd	GermanShephard	male	9615	9615	Canis_lupus_familiaris	9615
206322	UMCUSAF000000206322	SAMN11843695	Control	German_shepherd	GermanShephard	female	9615	9615	Canis_lupus_familiaris	9615
206323	UMCUSAM000000206323	SAMN11843698	Control	German_shepherd	GermanShephard	male	9615	9615	Canis_lupus_familiaris	9615
206324	UMCUSAF000000206324	SAMN11843701	Control	German_shepherd	GermanShephard	female	9615	9615	Canis_lupus_familiaris	9615
206325	UMCUSAM000000206325	SAMN11843702	Control	German_shepherd	GermanShephard	male	9615	9615	Canis_lupus_familiaris	9615
206326	UMCUSAM000000206326	SAMN12347403	Control	Boykin_Spaniel	BoykinSpaniel	male	9615	9615	Canis_lupus_familiaris	9615
206327	UMCUSAM000000206327	SAMN12567870	Control	Labrador_Retriever	LabradorRetreiver	male	9615	9615	Canis_lupus_familiaris	9615
206328	UMCUSAM000000206328	SAMN12567871	Control	Labrador_Retriever	LabradorRetreiver	male	9615	9615	Canis_lupus_familiaris	9615
206329	UMCUSAM000000206329	SAMN12667790	Control	Dutch_Shepherd	DutchShepherd	male	9615	9615	Canis_lupus_familiaris	9615
206330	UMCUSAF000000206330	SAMN12999906	Control	Scottish_Deerhound	ScottishDeerhound	female	9615	9615	Canis_lupus_familiaris	9615
206331	UMCUSAF000000206331	SAMN12999907	Control	Scottish_Deerhound	ScottishDeerhound	female	9615	9615	Canis_lupus_familiaris	9615
206332	UMCUSAF000000206332	SAMN12999908	Control	Scottish_Deerhound	ScottishDeerhound	female	9615	9615	Canis_lupus_familiaris	9615
206333	UMCUSAF000000206333	SAMN12999909	Control	Scottish_Deerhound	ScottishDeerhound	female	9615	9615	Canis_lupus_familiaris	9615
206334	UMCUSAF000000206334	SAMN12999910	Control	Scottish_Deerhound	ScottishDeerhound	female	9615	9615	Canis_lupus_familiaris	9615
206335	UMCUSAF000000206335	SAMN12999911	Control	Scottish_Deerhound	ScottishDeerhound	female	9615	9615	Canis_lupus_familiaris	9615
206336	UMCUSAM000000206336	SAMN13133746	Control	Boston_Terrier	BostonTerrier	male	9615	9615	Canis_lupus_familiaris	9615
206337	UMCUSAM000000206337	SAMN13133747	Control	Boston_Terrier	BostonTerrier	male	9615	9615	Canis_lupus_familiaris	9615
206338	UMCUSAM000000206338	SAMN13133748	Control	Boston_Terrier	BostonTerrier	male	9615	9615	Canis_lupus_familiaris	9615
206339	UMCUSAM000000206339	SAMN13133749	Control	Pit_Bull	PitBull	male	9615	9615	Canis_lupus_familiaris	9615
206340	UMCUSAM000000206340	SAMN13133750	Control	Pit_Bull	PitBull	male	9615	9615	Canis_lupus_familiaris	9615
206341	UMCUSAF000000206341	SAMN13133751	Control	PitBull	PitBull	female	9615	9615	Canis_lupus_familiaris	9615
206342	UMCUSAM000000206342	SAMN13133752	Control	Staff_Terrier	StaffordshireBullTerrier	male	9615	9615	Canis_lupus_familiaris	9615
206343	UMCUSAM000000206343	SAMN13133753	Control	Boston	BostonTerrier	male	9615	9615	Canis_lupus_familiaris	9615
206344	UMCUSAM000000206344	SAMN13133754	Control	Boston_Terr	BostonTerrier	male	9615	9615	Canis_lupus_familiaris	9615
206345	UMCUSAF000000206345	SAMN13133755	Control	Boxer	Boxer	female	9615	9615	Canis_lupus_familiaris	9615
206346	UMCUSAF000000206346	SAMN13133756	Control	Boxer	Boxer	female	9615	9615	Canis_lupus_familiaris	9615
206347	UMCUSAM000000206347	SAMN13133757	Control	Boxer	Boxer	male	9615	9615	Canis_lupus_familiaris	9615
206348	UMCUSAM000000206348	SAMN13133758	Control	Boxer	Boxer	male	9615	9615	Canis_lupus_familiaris	9615
206349	UMCUSAM000000206349	SAMN13133759	Control	Boxer	Boxer	male	9615	9615	Canis_lupus_familiaris	9615
206350	UMCUSAM000000206350	SAMN13133760	Control	Boxer	Boxer	male	9615	9615	Canis_lupus_familiaris	9615
206351	UMCUSAF000000206351	SAMN13133761	Control	Boxer	Boxer	female	9615	9615	Canis_lupus_familiaris	9615
206352	UMCUSAM000000206352	SAMN13133762	Control	Boxer	Boxer	male	9615	9615	Canis_lupus_familiaris	9615
206353	UMCUSAF000000206353	SAMN13133763	Control	English_Bulldog	EnglishBulldog	female	9615	9615	Canis_lupus_familiaris	9615
206354	UMCUSAF000000206354	SAMN13133764	Control	BullDog	Bulldog	female	9615	9615	Canis_lupus_familiaris	9615
206355	UMCUSAM000000206355	SAMN13133765	Control	French_Bull_Dog	FrenchBulldog	male	9615	9615	Canis_lupus_familiaris	9615
206356	UMCUSAM000000206356	SAMN13133766	Control	French_Bulldog	FrenchBulldog	male	9615	9615	Canis_lupus_familiaris	9615
206357	UMCUSAF000000206357	SAMN13133767	Control	Dalmatian	Dalmatian	female	9615	9615	Canis_lupus_familiaris	9615
206358	UMCUSAM000000206358	SAMN13133768	Control	G_Ret	GoldenRetriever	male	9615	9615	Canis_lupus_familiaris	9615
206359	UMCUSAM000000206359	SAMN13133769	Control	Jack_Russell_Terrier	JackRusselTerrier	male	9615	9615	Canis_lupus_familiaris	9615
206360	UMCUSAM000000206360	SAMN13133770	Control	Beagle_X	Cross-Beagle	male	9615	9615	Canis_lupus_familiaris	9615
206361	UMCUSAM000000206361	SAMN13133771	Control	American_Staffordshire	AmericanStaffordshire	male	9615	9615	Canis_lupus_familiaris	9615
206362	UMCUSAM000000206362	SAMN13133772	Control	Boston_terrier	BostonTerrier	male	9615	9615	Canis_lupus_familiaris	9615
206363	UMCUSAU000000206363	SAMN13133773	Control	Boston_Terrier	BostonTerrier	not_collected	9615	9615	Canis_lupus_familiaris	9615
206364	UMCUSAU000000206364	SAMN13133774	Control	Boston_Terrier	BostonTerrier	not_collected	9615	9615	Canis_lupus_familiaris	9615
206365	UMCUSAM000000206365	SAMN13133775	Control	Boxer	Boxer	male	9615	9615	Canis_lupus_familiaris	9615
206366	UMCUSAM000000206366	SAMN13133776	Control	Boxer	Boxer	male	9615	9615	Canis_lupus_familiaris	9615
206367	UMCUSAM000000206367	SAMN13133777	Control	French_bulldog	FrenchBulldog	male	9615	9615	Canis_lupus_familiaris	9615
206368	UMCUSAM000000206368	SAMN13133778	Control	Mastiff	Mastiff	male	9615	9615	Canis_lupus_familiaris	9615
206369	UMCUSAM000000206369	SAMN13133779	Control	Toy_poodle	Toypoodle	male	9615	9615	Canis_lupus_familiaris	9615
206370	UMCUSAM000000206370	SAMN13133780	Control	Labrador_retriever	LabradorRetreiver	male	9615	9615	Canis_lupus_familiaris	9615
206371	UMCUSAU000000206371	SAMN13133781	Control	Shih_Tzu	ShihTzu	not_collected	9615	9615	Canis_lupus_familiaris	9615
206372	UMCUSAU000000206372	SAMN13133782	Control	Boxer_Dog	Boxer	not_collected	9615	9615	Canis_lupus_familiaris	9615
206373	UMCUSAU000000206373	SAMN13133783	Control	Boxer_Dog	Boxer	not_collected	9615	9615	Canis_lupus_familiaris	9615
206374	UMCUSAU000000206374	SAMN13133784	Control	American_Bulldog	AmericanBulldog	not_collected	9615	9615	Canis_lupus_familiaris	9615
206375	UMCUSAU000000206375	SAMN13133785	Control	Mixed_Breed_Dog	Crossbred	not_collected	9615	9615	Canis_lupus_familiaris	9615
206376	UMCUSAM000000206376	SAMN13133786	Control	Pit_Bull	PitBull	male	9615	9615	Canis_lupus_familiaris	9615
206377	UMCUSAM000000206377	SAMN13133787	Control	Boston_Terrier	BostonTerrier	male	9615	9615	Canis_lupus_familiaris	9615
206378	UMCUSAM000000206378	SAMN13133788	Control	Boston_Terrier	BostonTerrier	male	9615	9615	Canis_lupus_familiaris	9615
206379	UMCUSAM000000206379	SAMN13133789	Control	Boston_Terrier	BostonTerrier	male	9615	9615	Canis_lupus_familiaris	9615
206380	UMCUSAM000000206380	SAMN13133790	Control	Boston_Terrier_JAXH	Cros-BostonTerrier-JAXH	male	9615	9615	Canis_lupus_familiaris	9615
206381	UMCUSAF000000206381	SAMN13133791	Control	Boxer	Boxer	female	9615	9615	Canis_lupus_familiaris	9615
206382	UMCUSAF000000206382	SAMN13133792	Control	Boxer	Boxer	female	9615	9615	Canis_lupus_familiaris	9615
206383	UMCUSAF000000206383	SAMN13133793	Control	Boxer	Boxer	female	9615	9615	Canis_lupus_familiaris	9615
206384	UMCUSAM000000206384	SAMN13133794	Control	Fr_Bull	FrenchBulldog	male	9615	9615	Canis_lupus_familiaris	9615
206385	UMCUSAF000000206385	SAMN13133795	Control	Labrador	LabradorRetreiver	female	9615	9615	Canis_lupus_familiaris	9615
206386	UMCUSAM000000206386	SAMN13133796	Control	Labrador	LabradorRetreiver	male	9615	9615	Canis_lupus_familiaris	9615
206387	UMCUSAF000000206387	SAMN13133797	Control	Cocker_Spaniel	CockerSpaniel	female	9615	9615	Canis_lupus_familiaris	9615
206388	UMCUSAF000000206388	SAMN13133798	Control	Samoyed	Samoyed	female	9615	9615	Canis_lupus_familiaris	9615
206389	UMCUSAF000000206389	SAMN13133799	Control	Boston_Terrier	BostonTerrier	female	9615	9615	Canis_lupus_familiaris	9615
206390	UMCUSAF000000206390	SAMN13133800	Control	Boxer	Boxer	female	9615	9615	Canis_lupus_familiaris	9615
206391	UMCUSAF000000206391	SAMN13133801	Control	Boxer	Boxer	female	9615	9615	Canis_lupus_familiaris	9615
206392	UMCUSAM000000206392	SAMN13133802	Control	Mixed	Crossbred	male	9615	9615	Canis_lupus_familiaris	9615
206393	UMCUSAM000000206393	SAMN13133803	Control	Chihuahua	Chihuahua	male	9615	9615	Canis_lupus_familiaris	9615
206394	UMCUSAM000000206394	SAMN13133804	Control	Doberman_Pinscher	DobermanPinscher	male	9615	9615	Canis_lupus_familiaris	9615
206395	UMCUSAM000000206395	SAMN13133805	Control	Pit_Bull	PitBull	male	9615	9615	Canis_lupus_familiaris	9615
206396	UMCUSAF000000206396	SAMN13133806	Control	Boston_Terrier	BostonTerrier	female	9615	9615	Canis_lupus_familiaris	9615
206397	UMCUSAM000000206397	SAMN13133807	Control	Boston_Terrier	BostonTerrier	male	9615	9615	Canis_lupus_familiaris	9615
206398	UMCUSAM000000206398	SAMN13133808	Control	Boston_Terrier	BostonTerrier	male	9615	9615	Canis_lupus_familiaris	9615
206399	UMCUSAM000000206399	SAMN13133809	Control	Boxer	Boxer	male	9615	9615	Canis_lupus_familiaris	9615
206400	UMCUSAF000000206400	SAMN13133810	Control	Boxer	Boxer	female	9615	9615	Canis_lupus_familiaris	9615
206401	UMCUSAM000000206401	SAMN13133811	Control	Boxer	Boxer	male	9615	9615	Canis_lupus_familiaris	9615
206402	UMCUSAM000000206402	SAMN13133812	Control	Boxer	Boxer	male	9615	9615	Canis_lupus_familiaris	9615
206403	UMCUSAF000000206403	SAMN13133813	Control	Boxer	Boxer	female	9615	9615	Canis_lupus_familiaris	9615
206404	UMCUSAF000000206404	SAMN13133814	Control	Boxer	Boxer	female	9615	9615	Canis_lupus_familiaris	9615
206405	UMCUSAM000000206405	SAMN13133815	Control	Boxer	Boxer	male	9615	9615	Canis_lupus_familiaris	9615
206406	UMCUSAF000000206406	SAMN13133816	Control	Boxer	Boxer	female	9615	9615	Canis_lupus_familiaris	9615
206407	UMCUSAM000000206407	SAMN13133817	Control	Eng._Bulldog	EnglishBulldog	male	9615	9615	Canis_lupus_familiaris	9615
206408	UMCUSAF000000206408	SAMN13133818	Control	Fr._Bulldog	FrenchBulldog	female	9615	9615	Canis_lupus_familiaris	9615
206409	UMCUSAM000000206409	SAMN13133819	Control	Golden_Retriever	GoldenRetriever	male	9615	9615	Canis_lupus_familiaris	9615
206410	UMCUSAM000000206410	SAMN13133820	Control	Labrador_Retriever	LabradorRetreiver	male	9615	9615	Canis_lupus_familiaris	9615
206411	UMCUSAF000000206411	SAMN13133821	Control	Labrador_Retriever	LabradorRetreiver	female	9615	9615	Canis_lupus_familiaris	9615
206412	UMCUSAF000000206412	SAMN13133822	Control	Labrador_Retriever	LabradorRetreiver	female	9615	9615	Canis_lupus_familiaris	9615
206413	UMCUSAF000000206413	SAMN13133823	Control	Border_Collie	BorderCollie	female	9615	9615	Canis_lupus_familiaris	9615
206414	UMCUSAF000000206414	SAMN13133824	Control	Mixed	Crossbred	female	9615	9615	Canis_lupus_familiaris	9615
206415	UMCUSAM000000206415	SAMN13133825	Control	Boxer	Boxer	male	9615	9615	Canis_lupus_familiaris	9615
206416	UMCUSAM000000206416	SAMN13133826	Control	Boxer	Boxer	male	9615	9615	Canis_lupus_familiaris	9615
206417	UMCUSAM000000206417	SAMN13164793	Control	mixed-breed	Crossbred	male	9615	9615	Canis_lupus_familiaris	9615
206418	UMCUSAF000000206418	SAMN13164794	Control	mixed-breed	Crossbred	female	9615	9615	Canis_lupus_familiaris	9615
206419	UMCUSAM000000206419	SAMN13672482	Control	Airedale_Terrier	Airedale	male	9615	9615	Canis_lupus_familiaris	9615
206420	UMCUSAF000000206420	SAMN13672483	Control	Airedale_Terrier	Airedale	female	9615	9615	Canis_lupus_familiaris	9615
337328	UMCUSAU000000337328	SAMN12565076	Control	Tibetan_Mastiff	TibetanMastiff	missing	9615	9615	Canis_lupus_familiaris	9615
337329	UMCUSAU000000337329	SAMN12565083	Control	Tibetan_Terrier	TibetanTerrier	missing	9615	9615	Canis_lupus_familiaris	9615
337330	UMCUSAU000000337330	SAMN12565067	Control	Tibetan_Dog	TibetanDog	missing	9615	9615	Canis_lupus_familiaris	9615
337331	UMCUSAU000000337331	SAMN12565068	Control	Tibetan_Dog	TibetanDog	missing	9615	9615	Canis_lupus_familiaris	9615
337332	UMCUSAU000000337332	SAMN12565084	Control	Tibetan_Terrier	TibetanTerrier	missing	9615	9615	Canis_lupus_familiaris	9615
337333	UMCUSAU000000337333	SAMN12565082	Control	Tibetan_Terrier	TibetanTerrier	missing	9615	9615	Canis_lupus_familiaris	9615
337334	UMCUSAU000000337334	SAMN12565075	Control	Tibetan_Kyi_Apso	TibetanKyiApso	missing	9615	9615	Canis_lupus_familiaris	9615
337335	UMCUSAU000000337335	SAMN12565069	Control	Tibetan_Dog	TibetanDog	missing	9615	9615	Canis_lupus_familiaris	9615
337336	UMCUSAU000000337336	SAMN12565070	Control	Tibetan_Dog	TibetanDog	missing	9615	9615	Canis_lupus_familiaris	9615
337337	UMCUSAU000000337337	SAMN12565071	Control	Tibetan_Dog	TibetanDog	missing	9615	9615	Canis_lupus_familiaris	9615
337338	UMCUSAU000000337338	SAMN12565077	Control	Tibetan_Mastiff	TibetanMastiff	missing	9615	9615	Canis_lupus_familiaris	9615
337339	UMCUSAU000000337339	SAMEA5533140	Control		dog		9615	9615	Canis_lupus_familiaris	9615
337340	UMCUSAU000000337340	SAMEA5533142	Control		dog		9615	9615	Canis_lupus_familiaris	9615
337341	UMCUSAU000000337341	SAMEA5533152	Control		dog		9615	9615	Canis_lupus_familiaris	9615
337342	UMCUSAU000000337342	SAMEA5533154	Control		dog		9615	9615	Canis_lupus_familiaris	9615
337343	UMCUSAU000000337343	SAMEA5533158	Control		dog		9615	9615	Canis_lupus_familiaris	9615
337344	UMCUSAU000000337344	SAMEA6862978	Control		dog		9615	9615	Canis_lupus_familiaris	9615
337350	UMCUSAU000000337350	SAMN14210382	Control	Greenland_sled_dog	GreenlandSledDog	missing	9615	9615	Canis_lupus_familiaris	9615
337351	UMCUSAU000000337351	SAMN14210383	Control	Greenland_sled_dog	GreenlandSledDog	missing	9615	9615	Canis_lupus_familiaris	9615
337352	UMCUSAU000000337352	SAMEA6862930	Control		dog		9615	9615	Canis_lupus_familiaris	9615
337353	UMCUSAU000000337353	SAMEA6862931	Control		dog		9615	9615	Canis_lupus_familiaris	9615
337354	UMCUSAU000000337354	SAMEA6862932	Control		dog		9615	9615	Canis_lupus_familiaris	9615
337355	UMCUSAU000000337355	SAMEA6862933	Control		dog		9615	9615	Canis_lupus_familiaris	9615
337356	UMCUSAU000000337356	SAMEA6862934	Control		dog		9615	9615	Canis_lupus_familiaris	9615
337357	UMCUSAU000000337357	SAMEA6862935	Control		dog		9615	9615	Canis_lupus_familiaris	9615
337358	UMCUSAU000000337358	SAMEA6862936	Control		dog		9615	9615	Canis_lupus_familiaris	9615
337359	UMCUSAU000000337359	SAMEA6862937	Control		dog		9615	9615	Canis_lupus_familiaris	9615
337360	UMCUSAU000000337360	SAMEA6862957	Control		dog		9615	9615	Canis_lupus_familiaris	9615
337361	UMCUSAU000000337361	SAMEA6862979	Control		dog		9615	9615	Canis_lupus_familiaris	9615
337362	UMCUSAU000000337362	SAMEA6862929	Control		dog		9615	9615	Canis_lupus_familiaris	9615
337363	UMCUSAU000000337363	SAMEA6862980	Control		dog		9615	9615	Canis_lupus_familiaris	9615
337364	UMCUSAU000000337364	SAMEA6862928	Control		dog		9615	9615	Canis_lupus_familiaris	9615
337365	UMCUSAU000000337365	SAMEA6862953	Control		dog		9615	9615	Canis_lupus_familiaris	9615
337366	UMCUSAU000000337366	SAMEA6862982	Control		dog		9615	9615	Canis_lupus_familiaris	9615
337367	UMCUSAU000000337367	SAMEA6862983	Control		dog		9615	9615	Canis_lupus_familiaris	9615
337368	UMCUSAU000000337368	SAMEA6862984	Control		dog		9615	9615	Canis_lupus_familiaris	9615
337369	UMCUSAU000000337369	SAMEA6862985	Control		dog		9615	9615	Canis_lupus_familiaris	9615
337370	UMCUSAU000000337370	SAMEA6862922	Control		dog		9615	9615	Canis_lupus_familiaris	9615
337371	UMCUSAU000000337371	SAMEA6862923	Control		dog		9615	9615	Canis_lupus_familiaris	9615
337372	UMCUSAU000000337372	SAMEA6862924	Control		dog		9615	9615	Canis_lupus_familiaris	9615
337373	UMCUSAU000000337373	SAMEA6862925	Control		dog		9615	9615	Canis_lupus_familiaris	9615
337374	UMCUSAU000000337374	SAMEA6862926	Control		dog		9615	9615	Canis_lupus_familiaris	9615
337375	UMCUSAU000000337375	SAMEA6862958	Control		dog		9615	9615	Canis_lupus_familiaris	9615
337376	UMCUSAU000000337376	SAMEA6862976	Control		dog		9615	9615	Canis_lupus_familiaris	9615
337377	UMCUSAU000000337377	SAMEA6862959	Control		dog		9615	9615	Canis_lupus_familiaris	9615
337378	UMCUSAU000000337378	SAMEA6862916	Control		dog		9615	9615	Canis_lupus_familiaris	9615
337379	UMCUSAU000000337379	SAMEA6862917	Control		dog		9615	9615	Canis_lupus_familiaris	9615
337380	UMCUSAU000000337380	SAMEA6862919	Control		dog		9615	9615	Canis_lupus_familiaris	9615
337381	UMCUSAU000000337381	SAMEA6862920	Control		dog		9615	9615	Canis_lupus_familiaris	9615
337382	UMCUSAU000000337382	SAMEA6862921	Control		dog		9615	9615	Canis_lupus_familiaris	9615
337383	UMCUSAU000000337383	SAMN07678141	Control	not_applicable	dog	missing	9615	9615	Canis_lupus_familiaris	9615
337385	UMCUSAU000000337385	SAMEA6862938	Control		dog		9615	9615	Canis_lupus_familiaris	9615
337387	UMCUSAU000000337387	SAMEA6862974	Control		dog		9615	9615	Canis_lupus_familiaris	9615
337388	UMCUSAU000000337388	SAMEA6862971	Control		dog		9615	9615	Canis_lupus_familiaris	9615
337389	UMCUSAU000000337389	SAMEA6862972	Control		dog		9615	9615	Canis_lupus_familiaris	9615
337390	UMCUSAU000000337390	SAMEA6862973	Control		dog		9615	9615	Canis_lupus_familiaris	9615
337391	UMCUSAU000000337391	SAMN12565078	Control	Tibetan_Mastiff	TibetanMastiff	missing	9615	9615	Canis_lupus_familiaris	9615
337397	UMCUSAU000000337397	SAMN12565079	Control	Tibetan_Mastiff	TibetanMastiff	missing	9615	9615	Canis_lupus_familiaris	9615
337398	UMCUSAU000000337398	SAMEA6862962	Control		dog		9615	9615	Canis_lupus_familiaris	9615
337399	UMCUSAU000000337399	SAMEA6862963	Control		dog		9615	9615	Canis_lupus_familiaris	9615
337400	UMCUSAU000000337400	SAMEA6862964	Control		dog		9615	9615	Canis_lupus_familiaris	9615
337401	UMCUSAU000000337401	SAMEA6862965	Control		dog		9615	9615	Canis_lupus_familiaris	9615
337402	UMCUSAU000000337402	SAMEA6862966	Control		dog		9615	9615	Canis_lupus_familiaris	9615
337403	UMCUSAU000000337403	SAMEA6862967	Control		dog		9615	9615	Canis_lupus_familiaris	9615
337404	UMCUSAU000000337404	SAMEA6862977	Control		dog		9615	9615	Canis_lupus_familiaris	9615
337405	UMCUSAU000000337405	SAMEA6862968	Control		dog		9615	9615	Canis_lupus_familiaris	9615
337406	UMCUSAU000000337406	SAMEA6862969	Control		dog		9615	9615	Canis_lupus_familiaris	9615
337407	UMCUSAU000000337407	SAMEA6862970	Control		dog		9615	9615	Canis_lupus_familiaris	9615
337408	UMCUSAU000000337408	SAMEA6862939	Control		dog		9615	9615	Canis_lupus_familiaris	9615
337409	UMCUSAU000000337409	SAMEA6862940	Control		dog		9615	9615	Canis_lupus_familiaris	9615
337410	UMCUSAU000000337410	SAMEA6862941	Control		dog		9615	9615	Canis_lupus_familiaris	9615
337411	UMCUSAU000000337411	SAMEA6862981	Control		dog		9615	9615	Canis_lupus_familiaris	9615
337412	UMCUSAU000000337412	SAMN14210381	Control	Greenland_sled_dog	GreenlandSledDog	missing	9615	9615	Canis_lupus_familiaris	9615
337413	UMCUSAU000000337413	SAMN14210380	Control	Greenland_sled_dog	GreenlandSledDog	missing	9615	9615	Canis_lupus_familiaris	9615
337414	UMCUSAU000000337414	SAMN14422718	Control	Miniature_Schnauzer	MiniatureSchnauzer	missing	9615	9615	Canis_lupus_familiaris	9615
337415	UMCUSAU000000337415	SAMEA6106878	Control	Lhasa_Apso	LhasaApso		9615	9615	Canis_lupus_familiaris	9615
337416	UMCUSAU000000337416	SAMEA6862915	Control		dog		9615	9615	Canis_lupus_familiaris	9615
337417	UMCUSAU000000337417	SAMEA6862942	Control		dog		9615	9615	Canis_lupus_familiaris	9615
337418	UMCUSAU000000337418	SAMN12565072	Control	Tibetan_Dog	TibetanDog	missing	9615	9615	Canis_lupus_familiaris	9615
337419	UMCUSAU000000337419	SAMEA6862927	Control		dog		9615	9615	Canis_lupus_familiaris	9615
337420	UMCUSAU000000337420	SAMEA6862954	Control		dog		9615	9615	Canis_lupus_familiaris	9615
337421	UMCUSAU000000337421	SAMEA6862975	Control		dog		9615	9615	Canis_lupus_familiaris	9615
337422	UMCUSAU000000337422	SAMEA6862986	Control		dog		9615	9615	Canis_lupus_familiaris	9615
337423	UMCUSAU000000337423	SAMEA6862943	Control		dog		9615	9615	Canis_lupus_familiaris	9615
337424	UMCUSAU000000337424	SAMEA6862944	Control		dog		9615	9615	Canis_lupus_familiaris	9615
337425	UMCUSAU000000337425	SAMEA6862945	Control		dog		9615	9615	Canis_lupus_familiaris	9615
337426	UMCUSAU000000337426	SAMEA6862946	Control		dog		9615	9615	Canis_lupus_familiaris	9615
337438	UMCUSAU000000337438	SAMEA6862947	Control		dog		9615	9615	Canis_lupus_familiaris	9615
337439	UMCUSAU000000337439	SAMN14210375	Control	Greenland_sled_dog	GreenlandSledDog	missing	9615	9615	Canis_lupus_familiaris	9615
337440	UMCUSAU000000337440	SAMN14210374	Control	Greenland_sled_dog	GreenlandSledDog	missing	9615	9615	Canis_lupus_familiaris	9615
337441	UMCUSAU000000337441	SAMN15232436	Control		dog	not_applicable	9615	9615	Canis_lupus_familiaris	9615
337470	UMCUSAU000000337470	SAMN15232437	Control		dog	not_applicable	9615	9615	Canis_lupus_familiaris	9615
337471	UMCUSAU000000337471	SAMN15232438	Control		dog	not_applicable	9615	9615	Canis_lupus_familiaris	9615
337472	UMCUSAU000000337472	SAMEA6853305	Control		dog		9615	9615	Canis_lupus_familiaris	9615
337473	UMCUSAU000000337473	SAMEA6862960	Control		dog		9615	9615	Canis_lupus_familiaris	9615
337474	UMCUSAU000000337474	SAMEA6862961	Control		dog		9615	9615	Canis_lupus_familiaris	9615
337475	UMCUSAU000000337475	SAMN14210379	Control	Greenland_sled_dog	GreenlandSledDog	missing	9615	9615	Canis_lupus_familiaris	9615
337476	UMCUSAU000000337476	SAMN14210378	Control	Greenland_sled_dog	GreenlandSledDog	missing	9615	9615	Canis_lupus_familiaris	9615
337477	UMCUSAU000000337477	SAMEA6862948	Control		dog		9615	9615	Canis_lupus_familiaris	9615
337478	UMCUSAU000000337478	SAMEA6862949	Control		dog		9615	9615	Canis_lupus_familiaris	9615
337479	UMCUSAU000000337479	SAMEA6862950	Control		dog		9615	9615	Canis_lupus_familiaris	9615
337480	UMCUSAU000000337480	SAMEA6862951	Control		dog		9615	9615	Canis_lupus_familiaris	9615
337481	UMCUSAU000000337481	SAMN14210376	Control	Greenland_sled_dog	GreenlandSledDog	missing	9615	9615	Canis_lupus_familiaris	9615
337482	UMCUSAU000000337482	SAMN14210377	Control	Greenland_sled_dog	GreenlandSledDog	missing	9615	9615	Canis_lupus_familiaris	9615
337483	UMCUSAM000000337483	SAMN14820580	Control	Great_Dane	GreatDane	male	9615	9615	Canis_lupus_familiaris	9615
337484	UMCUSAF000000337484	SAMN14820581	Control	Great_Dane	GreatDane	female	9615	9615	Canis_lupus_familiaris	9615
337485	UMCUSAF000000337485	SAMN14820582	Control	Great_Dane	GreatDane	female	9615	9615	Canis_lupus_familiaris	9615
337486	UMCUSAF000000337486	SAMN14820583	Control	Great_Dane	GreatDane	female	9615	9615	Canis_lupus_familiaris	9615
337487	UMCUSAM000000337487	SAMN14820584	Control	Great_Dane	GreatDane	male	9615	9615	Canis_lupus_familiaris	9615
337488	UMCUSAM000000337488	SAMN14820585	Control	Great_Dane	GreatDane	male	9615	9615	Canis_lupus_familiaris	9615
337495	UMCUSAU000000337495	SAMEA6862952	Control		dog		9615	9615	Canis_lupus_familiaris	9615
337496	UMCUSAU000000337496	SAMN12565080	Control	Tibetan_Mastiff	TibetanMastiff	missing	9615	9615	Canis_lupus_familiaris	9615
337497	UMCUSAU000000337497	SAMN12565081	Control	Tibetan_Mastiff	TibetanMastiff	missing	9615	9615	Canis_lupus_familiaris	9615
337498	UMCUSAU000000337498	SAMEA6862955	Control		dog		9615	9615	Canis_lupus_familiaris	9615
337499	UMCUSAU000000337499	SAMEA6862956	Control		dog		9615	9615	Canis_lupus_familiaris	9615
337500	UMCUSAM000000337500	SAMN15650959	Control	Labrador_Retriever	LabradorRetreiver	neuter	9615	9615	Canis_lupus_familiaris	9615
337500	UMCUSAM000000337500	SAMN15650960	Control	Labrador_Retriever	LabradorRetreiver	neuter	9615	9615	Canis_lupus_familiaris	9615
337501	UMCUSAM000000337501	SAMN15650961	Control	Mastiff	Mastiff	male	9615	9615	Canis_lupus_familiaris	9615
337501	UMCUSAM000000337501	SAMN15650962	Control	Mastiff	Mastiff	male	9615	9615	Canis_lupus_familiaris	9615
337502	UMCUSAM000000337502	SAMN15650963	Control	Labrador_Retriever	LabradorRetreiver	neuter	9615	9615	Canis_lupus_familiaris	9615
337502	UMCUSAM000000337502	SAMN15650964	Control	Labrador_Retriever	LabradorRetreiver	neuter	9615	9615	Canis_lupus_familiaris	9615
337503	UMCUSAM000000337503	SAMN15650965	Control	German_Shepherd	GermanShephard	neuter	9615	9615	Canis_lupus_familiaris	9615
337503	UMCUSAM000000337503	SAMN15650966	Control	German_Shepherd	GermanShephard	neuter	9615	9615	Canis_lupus_familiaris	9615
337504	UMCUSAM000000337504	SAMN15650967	Control	Mixed_breed	Crossbred	neuter	9615	9615	Canis_lupus_familiaris	9615
337504	UMCUSAM000000337504	SAMN15650968	Control	Mixed_breed	Crossbred	neuter	9615	9615	Canis_lupus_familiaris	9615
337505	UMCUSAM000000337505	SAMN15650969	Control	Mixed_breed	Crossbred	neuter	9615	9615	Canis_lupus_familiaris	9615
337505	UMCUSAM000000337505	SAMN15650970	Control	Mixed_breed	Crossbred	neuter	9615	9615	Canis_lupus_familiaris	9615
337506	UMCUSAM000000337506	SAMN14279123	Control	Labrador_Retriever	LabradorRetreiver	male	9615	9615	Canis_lupus_familiaris	9615
337876	UMCUSAU000000337876	SAMEA7198602	Control		dog		9615	9615	Canis_lupus_familiaris	9615
337877	UMCUSAU000000337877	SAMEA7198603	Control		dog		9615	9615	Canis_lupus_familiaris	9615
337878	UMCUSAU000000337878	SAMEA7198604	Control		dog		9615	9615	Canis_lupus_familiaris	9615
337879	UMCUSAU000000337879	SAMEA7198605	Control		dog		9615	9615	Canis_lupus_familiaris	9615
337880	UMCUSAU000000337880	SAMEA7198606	Control		dog		9615	9615	Canis_lupus_familiaris	9615
337881	UMCUSAU000000337881	SAMEA7198607	Control		dog		9615	9615	Canis_lupus_familiaris	9615
337882	UMCUSAU000000337882	SAMEA7198608	Control		dog		9615	9615	Canis_lupus_familiaris	9615
337883	UMCUSAU000000337883	SAMEA7198609	Control		dog		9615	9615	Canis_lupus_familiaris	9615
337884	UMCUSAU000000337884	SAMEA7198610	Control		dog		9615	9615	Canis_lupus_familiaris	9615
337885	UMCUSAU000000337885	SAMEA7198611	Control		dog		9615	9615	Canis_lupus_familiaris	9615
337886	UMCUSAU000000337886	SAMEA7198612	Control		dog		9615	9615	Canis_lupus_familiaris	9615
337887	UMCUSAU000000337887	SAMEA7297163	Control		dog		9615	9615	Canis_lupus_familiaris	9615
337888	UMCUSAU000000337888	SAMEA7297164	Control		dog		9615	9615	Canis_lupus_familiaris	9615
337889	UMCUSAU000000337889	SAMEA7297165	Control		dog		9615	9615	Canis_lupus_familiaris	9615
337890	UMCUSAU000000337890	SAMEA7297166	Control		dog		9615	9615	Canis_lupus_familiaris	9615
337891	UMCUSAU000000337891	SAMEA7297167	Control		dog		9615	9615	Canis_lupus_familiaris	9615
337892	UMCUSAU000000337892	SAMEA7297169	Control		dog		9615	9615	Canis_lupus_familiaris	9615
337893	UMCUSAU000000337893	SAMEA7297170	Control		dog		9615	9615	Canis_lupus_familiaris	9615
337894	UMCUSAF000000337894	SAMN13269014	Control	Standard_Poodle	StandardPoodle	female	9615	9615	Canis_lupus_familiaris	9615
337895	UMCUSAF000000337895	SAMN13269015	Control	Dachshund	Dachshund	female	9615	9615	Canis_lupus_familiaris	9615
337896	UMCUSAM000000337896	SAMN13269016	Control	Leonberger	Leonberger	male	9615	9615	Canis_lupus_familiaris	9615
337897	UMCUSAF000000337897	SAMN13269017	Control	Cocker_Spaniel	CockerSpaniel	female	9615	9615	Canis_lupus_familiaris	9615
337898	UMCUSAM000000337898	SAMN13269018	Control	Rottweiler	Rottweiler	male	9615	9615	Canis_lupus_familiaris	9615
337899	UMCUSAM000000337899	SAMN13269019	Control	Rottweiler	Rottweiler	male	9615	9615	Canis_lupus_familiaris	9615
337900	UMCUSAM000000337900	SAMN13269020	Control	German_Shepherd	GermanShephard	male	9615	9615	Canis_lupus_familiaris	9615
337901	UMCUSAF000000337901	SAMN13269021	Control	German_Shepherd	GermanShephard	female	9615	9615	Canis_lupus_familiaris	9615
337902	UMCUSAM000000337902	SAMN13269022	Control	Pug	Pug	male	9615	9615	Canis_lupus_familiaris	9615
337903	UMCUSAM000000337903	SAMN13269023	Control	Bernese_Mountain	BerneseMountain	male	9615	9615	Canis_lupus_familiaris	9615
337904	UMCUSAF000000337904	SAMN13269024	Control	Weimaraner	Weimaraner	female	9615	9615	Canis_lupus_familiaris	9615
337905	UMCUSAF000000337905	SAMN13269025	Control	Dobermann	DobermanPinscher	female	9615	9615	Canis_lupus_familiaris	9615
337906	UMCUSAM000000337906	SAMN13269026	Control	German_Shepherd	GermanShephard	male	9615	9615	Canis_lupus_familiaris	9615
337907	UMCUSAF000000337907	SAMN13269027	Control	Great_Dane	GreatDane	female	9615	9615	Canis_lupus_familiaris	9615
337908	UMCUSAM000000337908	SAMN13269028	Control	Staffordshire_Bull_Terrier	StaffordshireBullTerrier	male	9615	9615	Canis_lupus_familiaris	9615
337909	UMCUSAF000000337909	SAMN13269029	Control	Cocker_Spaniel	CockerSpaniel	female	9615	9615	Canis_lupus_familiaris	9615
337910	UMCUSAM000000337910	SAMN13269030	Control	Cavalier_King_Charles_Spaniel	CavalierKingCharlesSpaniel	male	9615	9615	Canis_lupus_familiaris	9615
337911	UMCUSAF000000337911	SAMN13269031	Control	Springer_Spaniel	SpringerSpaniel	female	9615	9615	Canis_lupus_familiaris	9615
337912	UMCUSAF000000337912	SAMN13269032	Control	Irish_Wolfhound	IrishWolfhound	female	9615	9615	Canis_lupus_familiaris	9615
337913	UMCUSAF000000337913	SAMN13269033	Control	Irish_Wolfhound	IrishWolfhound	female	9615	9615	Canis_lupus_familiaris	9615
337914	UMCUSAM000000337914	SAMN13269034	Control	Boxer	Boxer	male	9615	9615	Canis_lupus_familiaris	9615
337915	UMCUSAF000000337915	SAMN13269035	Control	Flat-coated_Retriever	FlatCoatedRetriever	female	9615	9615	Canis_lupus_familiaris	9615
337916	UMCUSAM000000337916	SAMN13269036	Control	Boxer	Boxer	male	9615	9615	Canis_lupus_familiaris	9615
337917	UMCUSAM000000337917	SAMN13269037	Control	Golden_Retriever	GoldenRetriever	male	9615	9615	Canis_lupus_familiaris	9615
337918	UMCUSAM000000337918	SAMN13269038	Control	Schnauzer	Schnauzer	male	9615	9615	Canis_lupus_familiaris	9615
337919	UMCUSAF000000337919	SAMN13269039	Control	Cocker_Spaniel	CockerSpaniel	female	9615	9615	Canis_lupus_familiaris	9615
337920	UMCUSAM000000337920	SAMN13269040	Control	Flat-coated_Retriever	FlatCoatedRetriever	male	9615	9615	Canis_lupus_familiaris	9615
337921	UMCUSAM000000337921	SAMN14478636	Control	Labrador_retriever	LabradorRetreiver	male	9615	9615	Canis_lupus_familiaris	9615
338576	UMCUSAU000000338576	SAMEA5857935	Control		dog		9615	9615	Canis_lupus_familiaris	9615
338577	UMCUSAU000000338577	SAMEA5857938	Control		dog		9615	9615	Canis_lupus_familiaris	9615
338578	UMCUSAU000000338578	SAMEA5857941	Control		dog		9615	9615	Canis_lupus_familiaris	9615
338579	UMCUSAU000000338579	SAMEA5857950	Control		dog		9615	9615	Canis_lupus_familiaris	9615
338580	UMCUSAF000000338580	SAMN02953603	Control	boxer	boxer	female	9615	9615	Canis_lupus_familiaris	9615
338581	UMCUSAF000000338581	SAMN15625691	Control	Cocker_Spaniel	CockerSpaniel	female	9615	9615	Canis_lupus_familiaris	9615
338582	UMCUSAM000000338582	SAMN15625692	Control	Cocker_Spaniel	CockerSpaniel	male	9615	9615	Canis_lupus_familiaris	9615
338583	UMCUSAF000000338583	SAMN15625693	Control	Cocker_Spaniel	CockerSpaniel	female	9615	9615	Canis_lupus_familiaris	9615
338584	UMCUSAM000000338584	SAMN15625694	Control	American_Eskimo_Dog	AmericanEskimo	male	9615	9615	Canis_lupus_familiaris	9615
338585	UMCUSAF000000338585	SAMN15625695	Control	American_Eskimo_Dog	AmericanEskimo	female	9615	9615	Canis_lupus_familiaris	9615
338586	UMCUSAF000000338586	SAMN15625696	Control	American_Eskimo_Dog	AmericanEskimo	female	9615	9615	Canis_lupus_familiaris	9615
338587	UMCUSAM000000338587	SAMN15625697	Control	American_Eskimo_Dog	AmericanEskimo	male	9615	9615	Canis_lupus_familiaris	9615
338588	UMCUSAM000000338588	SAMN15625698	Control	American_Eskimo_Dog	AmericanEskimo	male	9615	9615	Canis_lupus_familiaris	9615
338589	UMCUSAM000000338589	SAMN15625699	Control	American_Eskimo_Dog	AmericanEskimo	male	9615	9615	Canis_lupus_familiaris	9615
338590	UMCUSAF000000338590	SAMN15625700	Control	Affenpinscher	Affenpinscher	female	9615	9615	Canis_lupus_familiaris	9615
338591	UMCUSAM000000338591	SAMN15625701	Control	Affenpinscher	Affenpinscher	male	9615	9615	Canis_lupus_familiaris	9615
338592	UMCUSAM000000338592	SAMN15625702	Control	Affenpinscher	Affenpinscher	male	9615	9615	Canis_lupus_familiaris	9615
338593	UMCUSAM000000338593	SAMN15625703	Control	American_Foxhound	AmericanFoxhound	male	9615	9615	Canis_lupus_familiaris	9615
338594	UMCUSAM000000338594	SAMN15625704	Control	American_Hairless_Terrier	AmericanHairlessTerrier	male	9615	9615	Canis_lupus_familiaris	9615
338595	UMCUSAF000000338595	SAMN15625705	Control	American_Hairless_Terrier	AmericanHairlessTerrier	female	9615	9615	Canis_lupus_familiaris	9615
338596	UMCUSAF000000338596	SAMN15625706	Control	American_Hairless_Terrier	AmericanHairlessTerrier	female	9615	9615	Canis_lupus_familiaris	9615
338597	UMCUSAF000000338597	SAMN15625707	Control	Akita	Akita	female	9615	9615	Canis_lupus_familiaris	9615
338598	UMCUSAF000000338598	SAMN15625708	Control	Alaskan_Malamute	AlaskanMalamute	female	9615	9615	Canis_lupus_familiaris	9615
338599	UMCUSAF000000338599	SAMN15625709	Control	American_Staffordshire_Terrier	AmericanStaffordshire	female	9615	9615	Canis_lupus_familiaris	9615
338600	UMCUSAM000000338600	SAMN15625710	Control	American_Staffordshire_Terrier	AmericanStaffordshire	male	9615	9615	Canis_lupus_familiaris	9615
338601	UMCUSAM000000338601	SAMN15625711	Control	American_Staffordshire_Terrier	AmericanStaffordshire	male	9615	9615	Canis_lupus_familiaris	9615
338602	UMCUSAM000000338602	SAMN15625712	Control	American_Water_Spaniel	AmericanWaterSpaniel	male	9615	9615	Canis_lupus_familiaris	9615
338603	UMCUSAM000000338603	SAMN15625713	Control	American_Water_Spaniel	AmericanWaterSpaniel	male	9615	9615	Canis_lupus_familiaris	9615
338604	UMCUSAF000000338604	SAMN15625714	Control	American_Water_Spaniel	AmericanWaterSpaniel	female	9615	9615	Canis_lupus_familiaris	9615
338605	UMCUSAM000000338605	SAMN15625715	Control	Anatolian_Shepherd_Dog	AnatolianShepherd	male	9615	9615	Canis_lupus_familiaris	9615
338606	UMCUSAF000000338606	SAMN15625716	Control	Australian_Cattle_Dog	AustralianCattle	female	9615	9615	Canis_lupus_familiaris	9615
338607	UMCUSAM000000338607	SAMN15625717	Control	Australian_Cattle_Dog	AustralianCattle	male	9615	9615	Canis_lupus_familiaris	9615
338608	UMCUSAF000000338608	SAMN15625718	Control	Australian_Cattle_Dog	AustralianCattle	female	9615	9615	Canis_lupus_familiaris	9615
338609	UMCUSAM000000338609	SAMN15625719	Control	Australian_Shepherd	AustralianShepherd	male	9615	9615	Canis_lupus_familiaris	9615
338610	UMCUSAF000000338610	SAMN15625720	Control	Australian_Terrier	AustralianTerrier	female	9615	9615	Canis_lupus_familiaris	9615
338611	UMCUSAM000000338611	SAMN15625721	Control	Australian_Terrier	AustralianTerrier	male	9615	9615	Canis_lupus_familiaris	9615
338612	UMCUSAF000000338612	SAMN15625722	Control	Basset_Hound	BassetHound	female	9615	9615	Canis_lupus_familiaris	9615
338613	UMCUSAM000000338613	SAMN15625723	Control	Basset_Hound	BassetHound	male	9615	9615	Canis_lupus_familiaris	9615
338614	UMCUSAF000000338614	SAMN15625724	Control	Basset_Hound	BassetHound	female	9615	9615	Canis_lupus_familiaris	9615
338615	UMCUSAF000000338615	SAMN15625725	Control	Beauceron	Beauceron	female	9615	9615	Canis_lupus_familiaris	9615
338616	UMCUSAM000000338616	SAMN15625726	Control	Beauceron	Beauceron	male	9615	9615	Canis_lupus_familiaris	9615
338617	UMCUSAM000000338617	SAMN15625727	Control	Bedlington_Terrier	BedlingtonTerrier	male	9615	9615	Canis_lupus_familiaris	9615
338618	UMCUSAM000000338618	SAMN15625728	Control	Bedlington_Terrier	BedlingtonTerrier	male	9615	9615	Canis_lupus_familiaris	9615
338619	UMCUSAM000000338619	SAMN15625729	Control	Bedlington_Terrier	BedlingtonTerrier	male	9615	9615	Canis_lupus_familiaris	9615
338620	UMCUSAM000000338620	SAMN15625730	Control	Bedlington_Terrier	BedlingtonTerrier	male	9615	9615	Canis_lupus_familiaris	9615
338621	UMCUSAM000000338621	SAMN15625731	Control	Bedlington_Terrier	BedlingtonTerrier	male	9615	9615	Canis_lupus_familiaris	9615
338622	UMCUSAM000000338622	SAMN15625732	Control	Belgian_Sheepdog	BelgianSheepdog	male	9615	9615	Canis_lupus_familiaris	9615
338623	UMCUSAF000000338623	SAMN15625733	Control	Belgian_Sheepdog	BelgianSheepdog	female	9615	9615	Canis_lupus_familiaris	9615
338624	UMCUSAF000000338624	SAMN15625734	Control	Bichon_Frise	BichonFrise	female	9615	9615	Canis_lupus_familiaris	9615
338625	UMCUSAF000000338625	SAMN15625735	Control	Bichon_Frise	BichonFrise	female	9615	9615	Canis_lupus_familiaris	9615
338626	UMCUSAF000000338626	SAMN15625736	Control	Bichon_Frise	BichonFrise	female	9615	9615	Canis_lupus_familiaris	9615
338627	UMCUSAF000000338627	SAMN15625737	Control	Belgian_Malinois	BelgianMalanois	female	9615	9615	Canis_lupus_familiaris	9615
338628	UMCUSAM000000338628	SAMN15625738	Control	Belgian_Malinois	BelgianMalanois	male	9615	9615	Canis_lupus_familiaris	9615
338629	UMCUSAU000000338629	SAMN15625739	Control	Boerboel	Boerboel	missing	9615	9615	Canis_lupus_familiaris	9615
338630	UMCUSAM000000338630	SAMN15625740	Control	Boerboel	Boerboel	male	9615	9615	Canis_lupus_familiaris	9615
338631	UMCUSAM000000338631	SAMN15625741	Control	Bouvier_des_Flandres	BouvierDesFlandres	male	9615	9615	Canis_lupus_familiaris	9615
338632	UMCUSAM000000338632	SAMN15625742	Control	Bouvier_des_Flandres	BouvierDesFlandres	male	9615	9615	Canis_lupus_familiaris	9615
338633	UMCUSAF000000338633	SAMN15625743	Control	Boxer	Boxer	female	9615	9615	Canis_lupus_familiaris	9615
338634	UMCUSAM000000338634	SAMN15625744	Control	Boxer	Boxer	male	9615	9615	Canis_lupus_familiaris	9615
338635	UMCUSAM000000338635	SAMN15625745	Control	Boykin_Spaniel	BoykinSpaniel	male	9615	9615	Canis_lupus_familiaris	9615
338636	UMCUSAM000000338636	SAMN15625746	Control	Boykin_Spaniel	BoykinSpaniel	male	9615	9615	Canis_lupus_familiaris	9615
338637	UMCUSAM000000338637	SAMN15625747	Control	Boykin_Spaniel	BoykinSpaniel	male	9615	9615	Canis_lupus_familiaris	9615
338638	UMCUSAF000000338638	SAMN15625748	Control	Boykin_Spaniel	BoykinSpaniel	female	9615	9615	Canis_lupus_familiaris	9615
338639	UMCUSAM000000338639	SAMN15625749	Control	Boykin_Spaniel	BoykinSpaniel	male	9615	9615	Canis_lupus_familiaris	9615
338640	UMCUSAF000000338640	SAMN15625750	Control	Briard	Briard	female	9615	9615	Canis_lupus_familiaris	9615
338641	UMCUSAF000000338641	SAMN15625751	Control	Briard	Briard	female	9615	9615	Canis_lupus_familiaris	9615
338642	UMCUSAF000000338642	SAMN15625752	Control	Briard	Briard	female	9615	9615	Canis_lupus_familiaris	9615
338643	UMCUSAU000000338643	SAMN15625753	Control	Brittany	BrittanySpaniel	missing	9615	9615	Canis_lupus_familiaris	9615
338644	UMCUSAM000000338644	SAMN15625754	Control	Brittany	BrittanySpaniel	male	9615	9615	Canis_lupus_familiaris	9615
338645	UMCUSAF000000338645	SAMN15625755	Control	Bernese_Mountain_Dog	BerneseMountain	female	9615	9615	Canis_lupus_familiaris	9615
338646	UMCUSAF000000338646	SAMN15625756	Control	Bernese_Mountain_Dog	BerneseMountain	female	9615	9615	Canis_lupus_familiaris	9615
338647	UMCUSAM000000338647	SAMN15625757	Control	Brussels_Griffon	BrusselsGriffon	male	9615	9615	Canis_lupus_familiaris	9615
338648	UMCUSAF000000338648	SAMN15625758	Control	Brussels_Griffon	BrusselsGriffon	female	9615	9615	Canis_lupus_familiaris	9615
338649	UMCUSAF000000338649	SAMN15625759	Control	Brussels_Griffon	BrusselsGriffon	female	9615	9615	Canis_lupus_familiaris	9615
338650	UMCUSAF000000338650	SAMN15625760	Control	Brussels_Griffon	BrusselsGriffon	female	9615	9615	Canis_lupus_familiaris	9615
338651	UMCUSAF000000338651	SAMN15625761	Control	Brussels_Griffon	BrusselsGriffon	female	9615	9615	Canis_lupus_familiaris	9615
338652	UMCUSAM000000338652	SAMN15625762	Control	Brussels_Griffon	BrusselsGriffon	male	9615	9615	Canis_lupus_familiaris	9615
338653	UMCUSAF000000338653	SAMN15625763	Control	Bullmastiff	Bullmastiff	female	9615	9615	Canis_lupus_familiaris	9615
338654	UMCUSAM000000338654	SAMN15625764	Control	Bullmastiff	Bullmastiff	male	9615	9615	Canis_lupus_familiaris	9615
338655	UMCUSAU000000338655	SAMN15625765	Control	Bull_Terrier	BullTerrier	missing	9615	9615	Canis_lupus_familiaris	9615
338656	UMCUSAF000000338656	SAMN15625766	Control	Biewer_Terrier	BiewerTerrier	female	9615	9615	Canis_lupus_familiaris	9615
338657	UMCUSAM000000338657	SAMN15625767	Control	Biewer_Terrier	BiewerTerrier	male	9615	9615	Canis_lupus_familiaris	9615
338658	UMCUSAM000000338658	SAMN15625768	Control	Biewer_Terrier	BiewerTerrier	male	9615	9615	Canis_lupus_familiaris	9615
338659	UMCUSAM000000338659	SAMN15625769	Control	Biewer_Terrier	BiewerTerrier	male	9615	9615	Canis_lupus_familiaris	9615
338660	UMCUSAF000000338660	SAMN15625770	Control	Biewer_Terrier	BiewerTerrier	female	9615	9615	Canis_lupus_familiaris	9615
338661	UMCUSAM000000338661	SAMN15625771	Control	Biewer_Terrier	BiewerTerrier	male	9615	9615	Canis_lupus_familiaris	9615
338662	UMCUSAM000000338662	SAMN15625772	Control	Cairn_Terrier	CairnTerrier	male	9615	9615	Canis_lupus_familiaris	9615
338663	UMCUSAF000000338663	SAMN15625773	Control	Cardigan_Welsh_Corgi	CardiganWelshCorgi	female	9615	9615	Canis_lupus_familiaris	9615
338664	UMCUSAF000000338664	SAMN15625774	Control	Cardigan_Welsh_Corgi	CardiganWelshCorgi	female	9615	9615	Canis_lupus_familiaris	9615
338665	UMCUSAM000000338665	SAMN15625775	Control	Cardigan_Welsh_Corgi	CardiganWelshCorgi	male	9615	9615	Canis_lupus_familiaris	9615
338666	UMCUSAF000000338666	SAMN15625776	Control	Carolina_Dog	Carolina	female	9615	9615	Canis_lupus_familiaris	9615
338667	UMCUSAF000000338667	SAMN15625777	Control	Carolina_Dog	Carolina	female	9615	9615	Canis_lupus_familiaris	9615
338668	UMCUSAF000000338668	SAMN15625778	Control	Carolina_Dog	Carolina	female	9615	9615	Canis_lupus_familiaris	9615
338669	UMCUSAF000000338669	SAMN15625779	Control	Caucasian_Shepherd_Dog	CaucasianShepherd	female	9615	9615	Canis_lupus_familiaris	9615
338670	UMCUSAF000000338670	SAMN15625780	Control	Chesapeake_Bay_Retriever	ChesapeakeBayRetriever	female	9615	9615	Canis_lupus_familiaris	9615
338671	UMCUSAM000000338671	SAMN15625781	Control	Chesapeake_Bay_Retriever	ChesapeakeBayRetriever	male	9615	9615	Canis_lupus_familiaris	9615
338672	UMCUSAM000000338672	SAMN15625782	Control	Japanese_Chin	JapaneseChin	male	9615	9615	Canis_lupus_familiaris	9615
338673	UMCUSAU000000338673	SAMN15625783	Control	Japanese_Chin	JapaneseChin	not_determined	9615	9615	Canis_lupus_familiaris	9615
338674	UMCUSAF000000338674	SAMN15625784	Control	Japanese_Chin	JapaneseChin	female	9615	9615	Canis_lupus_familiaris	9615
338675	UMCUSAF000000338675	SAMN15625785	Control	Japanese_Chin	JapaneseChin	female	9615	9615	Canis_lupus_familiaris	9615
338676	UMCUSAF000000338676	SAMN15625786	Control	Chow_Chow	ChowChow	female	9615	9615	Canis_lupus_familiaris	9615
338677	UMCUSAM000000338677	SAMN15625787	Control	Chow_Chow	ChowChow	male	9615	9615	Canis_lupus_familiaris	9615
338678	UMCUSAM000000338678	SAMN15625788	Control	Chow_Chow	ChowChow	male	9615	9615	Canis_lupus_familiaris	9615
338679	UMCUSAM000000338679	SAMN15625789	Control	Cirneco_dell'Etna	CirnecoDellEtna	male	9615	9615	Canis_lupus_familiaris	9615
338680	UMCUSAF000000338680	SAMN15625790	Control	Cirneco_dell'Etna	CirnecoDellEtna	female	9615	9615	Canis_lupus_familiaris	9615
338681	UMCUSAF000000338681	SAMN15625791	Control	Cirneco_dell'Etna	CirnecoDellEtna	female	9615	9615	Canis_lupus_familiaris	9615
338682	UMCUSAF000000338682	SAMN15625792	Control	Cavalier_King_Charles_Spaniel	CavalierKingCharlesSpaniel	female	9615	9615	Canis_lupus_familiaris	9615
338683	UMCUSAU000000338683	SAMN15625793	Control	Cavalier_King_Charles_Spaniel	CavalierKingCharlesSpaniel	missing	9615	9615	Canis_lupus_familiaris	9615
338684	UMCUSAF000000338684	SAMN15625794	Control	Clumber_Spaniel	ClumberSpaniel	female	9615	9615	Canis_lupus_familiaris	9615
338685	UMCUSAM000000338685	SAMN15625795	Control	Clumber_Spaniel	ClumberSpaniel	male	9615	9615	Canis_lupus_familiaris	9615
338686	UMCUSAF000000338686	SAMN15625796	Control	Clumber_Spaniel	ClumberSpaniel	female	9615	9615	Canis_lupus_familiaris	9615
338687	UMCUSAF000000338687	SAMN15625797	Control	Cane_Corso	CaneCorso	female	9615	9615	Canis_lupus_familiaris	9615
338688	UMCUSAM000000338688	SAMN15625798	Control	Collie	Collie	male	9615	9615	Canis_lupus_familiaris	9615
338689	UMCUSAF000000338689	SAMN15625799	Control	Collie	Collie	female	9615	9615	Canis_lupus_familiaris	9615
338690	UMCUSAM000000338690	SAMN15625800	Control	Collie	Collie	male	9615	9615	Canis_lupus_familiaris	9615
338691	UMCUSAF000000338691	SAMN15625801	Control	Chinook	Chinook	female	9615	9615	Canis_lupus_familiaris	9615
338692	UMCUSAF000000338692	SAMN15625802	Control	Chinook	Chinook	female	9615	9615	Canis_lupus_familiaris	9615
338693	UMCUSAF000000338693	SAMN15625803	Control	Chinook	Chinook	female	9615	9615	Canis_lupus_familiaris	9615
338694	UMCUSAM000000338694	SAMN15625804	Control	Chinook	Chinook	male	9615	9615	Canis_lupus_familiaris	9615
338695	UMCUSAM000000338695	SAMN15625805	Control	Chinook	Chinook	male	9615	9615	Canis_lupus_familiaris	9615
338696	UMCUSAF000000338696	SAMN15625806	Control	Chinook	Chinook	female	9615	9615	Canis_lupus_familiaris	9615
338697	UMCUSAM000000338697	SAMN15625807	Control	Chinook	Chinook	male	9615	9615	Canis_lupus_familiaris	9615
338698	UMCUSAM000000338698	SAMN15625808	Control	Chinook	Chinook	male	9615	9615	Canis_lupus_familiaris	9615
338699	UMCUSAF000000338699	SAMN15625809	Control	Chinook	Chinook	female	9615	9615	Canis_lupus_familiaris	9615
338700	UMCUSAF000000338700	SAMN15625810	Control	Coton_de_Tulear	CotonDeTular	female	9615	9615	Canis_lupus_familiaris	9615
338701	UMCUSAF000000338701	SAMN15625811	Control	Coton_de_Tulear	CotonDeTular	female	9615	9615	Canis_lupus_familiaris	9615
338702	UMCUSAF000000338702	SAMN15625812	Control	Cesky_Terrier	CeskyTerrier	female	9615	9615	Canis_lupus_familiaris	9615
338703	UMCUSAM000000338703	SAMN15625813	Control	Cesky_Terrier	CeskyTerrier	male	9615	9615	Canis_lupus_familiaris	9615
338704	UMCUSAM000000338704	SAMN15625814	Control	Cesky_Terrier	CeskyTerrier	male	9615	9615	Canis_lupus_familiaris	9615
338705	UMCUSAM000000338705	SAMN15625815	Control	Cesky_Terrier	CeskyTerrier	male	9615	9615	Canis_lupus_familiaris	9615
338706	UMCUSAF000000338706	SAMN15625816	Control	Cesky_Terrier	CeskyTerrier	female	9615	9615	Canis_lupus_familiaris	9615
338707	UMCUSAF000000338707	SAMN15625817	Control	Dachshund	Dachshund	female	9615	9615	Canis_lupus_familiaris	9615
338708	UMCUSAF000000338708	SAMN15625818	Control	Dachshund	Dachshund	female	9615	9615	Canis_lupus_familiaris	9615
338709	UMCUSAM000000338709	SAMN15625819	Control	Dalmatian	Dalmatian	male	9615	9615	Canis_lupus_familiaris	9615
338710	UMCUSAF000000338710	SAMN15625820	Control	Dalmatian	Dalmatian	female	9615	9615	Canis_lupus_familiaris	9615
338711	UMCUSAM000000338711	SAMN15625821	Control	Dandie_Dinmont_Terrier	DandieDinmontTerrier	male	9615	9615	Canis_lupus_familiaris	9615
338712	UMCUSAF000000338712	SAMN15625822	Control	Dandie_Dinmont_Terrier	DandieDinmontTerrier	female	9615	9615	Canis_lupus_familiaris	9615
338713	UMCUSAF000000338713	SAMN15625823	Control	Dandie_Dinmont_Terrier	DandieDinmontTerrier	female	9615	9615	Canis_lupus_familiaris	9615
338714	UMCUSAM000000338714	SAMN15625824	Control	Dogo_Argentino	DogoArgentino	male	9615	9615	Canis_lupus_familiaris	9615
338715	UMCUSAF000000338715	SAMN15625825	Control	Dogo_Argentino	DogoArgentino	female	9615	9615	Canis_lupus_familiaris	9615
338716	UMCUSAM000000338716	SAMN15625826	Control	Dogue_de_Bordeaux	DogueDeBordeaux	male	9615	9615	Canis_lupus_familiaris	9615
338717	UMCUSAF000000338717	SAMN15625827	Control	English_Cocker_Spaniel	EnglishCockerSpaniel	female	9615	9615	Canis_lupus_familiaris	9615
338718	UMCUSAF000000338718	SAMN15625828	Control	English_Cocker_Spaniel	EnglishCockerSpaniel	female	9615	9615	Canis_lupus_familiaris	9615
338719	UMCUSAF000000338719	SAMN15625829	Control	English_Cocker_Spaniel	EnglishCockerSpaniel	female	9615	9615	Canis_lupus_familiaris	9615
338720	UMCUSAU000000338720	SAMN15625830	Control	Unknown	dog	not_determined	9615	9615	Canis_lupus_familiaris	9615
338721	UMCUSAM000000338721	SAMN15625831	Control	English_Foxhound	EnglishFoxhound	male	9615	9615	Canis_lupus_familiaris	9615
338722	UMCUSAM000000338722	SAMN15625832	Control	English_Foxhound	EnglishFoxhound	male	9615	9615	Canis_lupus_familiaris	9615
338723	UMCUSAF000000338723	SAMN15625833	Control	Entlebucher_Mountain_Dog	EntlebucherMountainDog	female	9615	9615	Canis_lupus_familiaris	9615
338724	UMCUSAM000000338724	SAMN15625834	Control	Entlebucher_Mountain_Dog	EntlebucherMountainDog	male	9615	9615	Canis_lupus_familiaris	9615
338725	UMCUSAF000000338725	SAMN15625835	Control	Entlebucher_Mountain_Dog	EntlebucherMountainDog	female	9615	9615	Canis_lupus_familiaris	9615
338726	UMCUSAM000000338726	SAMN15625836	Control	English_Pointer	EnglishPointer	male	9615	9615	Canis_lupus_familiaris	9615
338727	UMCUSAF000000338727	SAMN15625837	Control	English_Pointer	EnglishPointer	female	9615	9615	Canis_lupus_familiaris	9615
338728	UMCUSAF000000338728	SAMN15625838	Control	English_Pointer	EnglishPointer	female	9615	9615	Canis_lupus_familiaris	9615
338729	UMCUSAF000000338729	SAMN15625839	Control	English_Setter	EnglishSetter	female	9615	9615	Canis_lupus_familiaris	9615
338730	UMCUSAF000000338730	SAMN15625840	Control	English_Setter	EnglishSetter	female	9615	9615	Canis_lupus_familiaris	9615
338731	UMCUSAU000000338731	SAMN15625841	Control	Unknown	dog	not_determined	9615	9615	Canis_lupus_familiaris	9615
338732	UMCUSAF000000338732	SAMN15625842	Control	English_Springer_Spaniel	EnglishSpringerSpaniel	female	9615	9615	Canis_lupus_familiaris	9615
338733	UMCUSAF000000338733	SAMN15625843	Control	English_Springer_Spaniel	EnglishSpringerSpaniel	female	9615	9615	Canis_lupus_familiaris	9615
338734	UMCUSAU000000338734	SAMN15625844	Control	Eurasier	Eurasier	missing	9615	9615	Canis_lupus_familiaris	9615
338735	UMCUSAF000000338735	SAMN15625845	Control	French_Bulldog	FrenchBulldog	female	9615	9615	Canis_lupus_familiaris	9615
338736	UMCUSAM000000338736	SAMN15625846	Control	French_Bulldog	FrenchBulldog	male	9615	9615	Canis_lupus_familiaris	9615
338737	UMCUSAM000000338737	SAMN15625847	Control	French_Bulldog	FrenchBulldog	male	9615	9615	Canis_lupus_familiaris	9615
338738	UMCUSAM000000338738	SAMN15625848	Control	Field_Spaniel	FieldSpaniel	male	9615	9615	Canis_lupus_familiaris	9615
338739	UMCUSAF000000338739	SAMN15625849	Control	Field_Spaniel	FieldSpaniel	female	9615	9615	Canis_lupus_familiaris	9615
338740	UMCUSAM000000338740	SAMN15625850	Control	Field_Spaniel	FieldSpaniel	male	9615	9615	Canis_lupus_familiaris	9615
338741	UMCUSAF000000338741	SAMN15625851	Control	Finnish_Spitz	FinnishSpitz	female	9615	9615	Canis_lupus_familiaris	9615
338742	UMCUSAF000000338742	SAMN15625852	Control	Flat-Coated_Retriever	FlatCoatedRetriever	female	9615	9615	Canis_lupus_familiaris	9615
338743	UMCUSAF000000338743	SAMN15625853	Control	Flat-Coated_Retriever	FlatCoatedRetriever	female	9615	9615	Canis_lupus_familiaris	9615
338744	UMCUSAF000000338744	SAMN15625854	Control	Flat-Coated_Retriever	FlatCoatedRetriever	female	9615	9615	Canis_lupus_familiaris	9615
338745	UMCUSAU000000338745	SAMN15625855	Control	Grand_Basset_Griffon_Vendeen	GrandBassetGriffonVendeen	missing	9615	9615	Canis_lupus_familiaris	9615
338746	UMCUSAU000000338746	SAMN15625856	Control	Grand_Basset_Griffon_Vendeen	GrandBassetGriffonVendeen	missing	9615	9615	Canis_lupus_familiaris	9615
338747	UMCUSAU000000338747	SAMN15625857	Control	Grand_Basset_Griffon_Vendeen	GrandBassetGriffonVendeen	missing	9615	9615	Canis_lupus_familiaris	9615
338748	UMCUSAF000000338748	SAMN15625858	Control	Glen_of_Imaal_Terrier	GlenOfImaalTerrier	female	9615	9615	Canis_lupus_familiaris	9615
338749	UMCUSAF000000338749	SAMN15625859	Control	Glen_of_Imaal_Terrier	GlenOfImaalTerrier	female	9615	9615	Canis_lupus_familiaris	9615
338750	UMCUSAM000000338750	SAMN15625860	Control	Glen_of_Imaal_Terrier	GlenOfImaalTerrier	male	9615	9615	Canis_lupus_familiaris	9615
338751	UMCUSAM000000338751	SAMN15625861	Control	Glen_of_Imaal_Terrier	GlenOfImaalTerrier	male	9615	9615	Canis_lupus_familiaris	9615
338752	UMCUSAU000000338752	SAMN15625862	Control	Glen_of_Imaal_Terrier	GlenOfImaalTerrier	missing	9615	9615	Canis_lupus_familiaris	9615
338753	UMCUSAM000000338753	SAMN15625863	Control	Glen_of_Imaal_Terrier	GlenOfImaalTerrier	male	9615	9615	Canis_lupus_familiaris	9615
338754	UMCUSAF000000338754	SAMN15625864	Control	Golden_Retriever	GoldenRetriever	female	9615	9615	Canis_lupus_familiaris	9615
338755	UMCUSAF000000338755	SAMN15625865	Control	German_Shepherd	GermanShephard	female	9615	9615	Canis_lupus_familiaris	9615
338756	UMCUSAF000000338756	SAMN15625866	Control	German_Shepherd	GermanShephard	female	9615	9615	Canis_lupus_familiaris	9615
338757	UMCUSAM000000338757	SAMN15625867	Control	German_Shepherd	GermanShephard	male	9615	9615	Canis_lupus_familiaris	9615
338758	UMCUSAF000000338758	SAMN15625868	Control	German_Shorthaired_Pointer	GermanShorthairedPointer	female	9615	9615	Canis_lupus_familiaris	9615
338759	UMCUSAF000000338759	SAMN15625869	Control	German_Shorthaired_Pointer	GermanShorthairedPointer	female	9615	9615	Canis_lupus_familiaris	9615
338760	UMCUSAM000000338760	SAMN15625870	Control	Greater_Swiss_Mountain_Dog	GreaterSwissMountainDog	male	9615	9615	Canis_lupus_familiaris	9615
338761	UMCUSAF000000338761	SAMN15625871	Control	Giant_Schnauzer	GiantSchnauzer	female	9615	9615	Canis_lupus_familiaris	9615
338762	UMCUSAM000000338762	SAMN15625872	Control	Giant_Schnauzer	GiantSchnauzer	male	9615	9615	Canis_lupus_familiaris	9615
338763	UMCUSAF000000338763	SAMN15625873	Control	German_Wirehaired_Pointer	GermanWirehairedPointer	female	9615	9615	Canis_lupus_familiaris	9615
338764	UMCUSAU000000338764	SAMN15625874	Control	German_Wirehaired_Pointer	GermanWirehairedPointer	missing	9615	9615	Canis_lupus_familiaris	9615
338765	UMCUSAM000000338765	SAMN15625875	Control	Ibizan_Hound	IbizanHound	male	9615	9615	Canis_lupus_familiaris	9615
338766	UMCUSAF000000338766	SAMN15625876	Control	Ibizan_Hound	IbizanHound	female	9615	9615	Canis_lupus_familiaris	9615
338767	UMCUSAF000000338767	SAMN15625877	Control	Ibizan_Hound	IbizanHound	female	9615	9615	Canis_lupus_familiaris	9615
338768	UMCUSAM000000338768	SAMN15625878	Control	Ibizan_Hound	IbizanHound	male	9615	9615	Canis_lupus_familiaris	9615
338769	UMCUSAF000000338769	SAMN15625879	Control	Ibizan_Hound	IbizanHound	female	9615	9615	Canis_lupus_familiaris	9615
338770	UMCUSAF000000338770	SAMN15625880	Control	Ibizan_Hound	IbizanHound	female	9615	9615	Canis_lupus_familiaris	9615
338771	UMCUSAF000000338771	SAMN15625881	Control	Ibizan_Hound	IbizanHound	female	9615	9615	Canis_lupus_familiaris	9615
338772	UMCUSAM000000338772	SAMN15625882	Control	Icelandic_Sheepdog	IcelandicSheepdog	male	9615	9615	Canis_lupus_familiaris	9615
338773	UMCUSAF000000338773	SAMN15625883	Control	Icelandic_Sheepdog	IcelandicSheepdog	female	9615	9615	Canis_lupus_familiaris	9615
338774	UMCUSAF000000338774	SAMN15625884	Control	Icelandic_Sheepdog	IcelandicSheepdog	female	9615	9615	Canis_lupus_familiaris	9615
338775	UMCUSAF000000338775	SAMN15625885	Control	Irish_Terrier	IrishTerrier	female	9615	9615	Canis_lupus_familiaris	9615
338776	UMCUSAF000000338776	SAMN15625886	Control	Irish_Setter	IrishSetter	female	9615	9615	Canis_lupus_familiaris	9615
338777	UMCUSAM000000338777	SAMN15625887	Control	Irish_Water_Spaniel	IrishWaterSpaniel	male	9615	9615	Canis_lupus_familiaris	9615
338778	UMCUSAF000000338778	SAMN15625888	Control	Irish_Water_Spaniel	IrishWaterSpaniel	female	9615	9615	Canis_lupus_familiaris	9615
338779	UMCUSAM000000338779	SAMN15625889	Control	Irish_Water_Spaniel	IrishWaterSpaniel	male	9615	9615	Canis_lupus_familiaris	9615
338780	UMCUSAF000000338780	SAMN15625890	Control	Small_Munsterlander	SmallMunsterlander	female	9615	9615	Canis_lupus_familiaris	9615
338781	UMCUSAM000000338781	SAMN15625891	Control	Small_Munsterlander	SmallMunsterlander	male	9615	9615	Canis_lupus_familiaris	9615
338782	UMCUSAF000000338782	SAMN15625892	Control	Belgian_Laekenois	BelgianLaekenois	female	9615	9615	Canis_lupus_familiaris	9615
338783	UMCUSAM000000338783	SAMN15625893	Control	Lagotto_Romagnolo	LagottoRomagnolo	male	9615	9615	Canis_lupus_familiaris	9615
338784	UMCUSAM000000338784	SAMN15625894	Control	Lagotto_Romagnolo	LagottoRomagnolo	male	9615	9615	Canis_lupus_familiaris	9615
338785	UMCUSAF000000338785	SAMN15625895	Control	Lagotto_Romagnolo	LagottoRomagnolo	female	9615	9615	Canis_lupus_familiaris	9615
338786	UMCUSAF000000338786	SAMN15625896	Control	Lagotto_Romagnolo	LagottoRomagnolo	female	9615	9615	Canis_lupus_familiaris	9615
338787	UMCUSAF000000338787	SAMN15625897	Control	Leonberger	Leonberger	female	9615	9615	Canis_lupus_familiaris	9615
338788	UMCUSAF000000338788	SAMN15625898	Control	Leonberger	Leonberger	female	9615	9615	Canis_lupus_familiaris	9615
338789	UMCUSAF000000338789	SAMN15625899	Control	Catahoula_Leopard_Dog	CatahoulaLeopard	female	9615	9615	Canis_lupus_familiaris	9615
338790	UMCUSAM000000338790	SAMN15625900	Control	Catahoula_Leopard_Dog	CatahoulaLeopard	male	9615	9615	Canis_lupus_familiaris	9615
338791	UMCUSAF000000338791	SAMN15625901	Control	Catahoula_Leopard_Dog	CatahoulaLeopard	female	9615	9615	Canis_lupus_familiaris	9615
338792	UMCUSAF000000338792	SAMN15625902	Control	Catahoula_Leopard_Dog	CatahoulaLeopard	female	9615	9615	Canis_lupus_familiaris	9615
338793	UMCUSAM000000338793	SAMN15625903	Control	Catahoula_Leopard_Dog	CatahoulaLeopard	male	9615	9615	Canis_lupus_familiaris	9615
338794	UMCUSAF000000338794	SAMN15625904	Control	Catahoula_Leopard_Dog	CatahoulaLeopard	female	9615	9615	Canis_lupus_familiaris	9615
338795	UMCUSAM000000338795	SAMN15625905	Control	Catahoula_Leopard_Dog	CatahoulaLeopard	male	9615	9615	Canis_lupus_familiaris	9615
338796	UMCUSAM000000338796	SAMN15625906	Control	Catahoula_Leopard_Dog	CatahoulaLeopard	male	9615	9615	Canis_lupus_familiaris	9615
338797	UMCUSAM000000338797	SAMN15625907	Control	Lhasa_Apso	LhasaApso	male	9615	9615	Canis_lupus_familiaris	9615
338798	UMCUSAM000000338798	SAMN15625908	Control	Lhasa_Apso	LhasaApso	male	9615	9615	Canis_lupus_familiaris	9615
338799	UMCUSAF000000338799	SAMN15625909	Control	Lhasa_Apso	LhasaApso	female	9615	9615	Canis_lupus_familiaris	9615
338800	UMCUSAF000000338800	SAMN15625910	Control	Maltese	Maltese	female	9615	9615	Canis_lupus_familiaris	9615
338801	UMCUSAF000000338801	SAMN15625911	Control	Manchester_Terrier_Standard	ManchesterTerrierStandard	female	9615	9615	Canis_lupus_familiaris	9615
338802	UMCUSAM000000338802	SAMN15625912	Control	Manchester_Terrier_Standard	ManchesterTerrierStandard	male	9615	9615	Canis_lupus_familiaris	9615
338803	UMCUSAF000000338803	SAMN15625913	Control	Manchester_Terrier_Standard	ManchesterTerrierStandard	female	9615	9615	Canis_lupus_familiaris	9615
338804	UMCUSAM000000338804	SAMN15625914	Control	Mastiff	Mastiff	male	9615	9615	Canis_lupus_familiaris	9615
338805	UMCUSAM000000338805	SAMN15625915	Control	Mastiff	Mastiff	male	9615	9615	Canis_lupus_familiaris	9615
338806	UMCUSAU000000338806	SAMN15625916	Control	Miniature_Bull_Terrier	MiniatureBullTerrier	missing	9615	9615	Canis_lupus_familiaris	9615
338807	UMCUSAM000000338807	SAMN15625917	Control	Mountain_Cur	MountainCur	male	9615	9615	Canis_lupus_familiaris	9615
338808	UMCUSAF000000338808	SAMN15625918	Control	Mountain_Cur	MountainCur	female	9615	9615	Canis_lupus_familiaris	9615
338809	UMCUSAF000000338809	SAMN15625919	Control	Mountain_Cur	MountainCur	female	9615	9615	Canis_lupus_familiaris	9615
338810	UMCUSAF000000338810	SAMN15625920	Control	Mountain_Cur	MountainCur	female	9615	9615	Canis_lupus_familiaris	9615
338811	UMCUSAM000000338811	SAMN15625921	Control	Miniature_Pinscher	MiniaturePinscher	male	9615	9615	Canis_lupus_familiaris	9615
338812	UMCUSAF000000338812	SAMN15625922	Control	Miniature_Schnauzer	MiniatureSchnauzer	female	9615	9615	Canis_lupus_familiaris	9615
338813	UMCUSAF000000338813	SAMN15625923	Control	Mudi	Mudi	female	9615	9615	Canis_lupus_familiaris	9615
338814	UMCUSAM000000338814	SAMN15625924	Control	Mudi	Mudi	male	9615	9615	Canis_lupus_familiaris	9615
338815	UMCUSAM000000338815	SAMN15625925	Control	Norwegian_Buhund	NorwegianBuhund	male	9615	9615	Canis_lupus_familiaris	9615
338816	UMCUSAU000000338816	SAMN15625926	Control	Neapolitan_Mastiff	NeapolitanMastiff	missing	9615	9615	Canis_lupus_familiaris	9615
338817	UMCUSAU000000338817	SAMN15625927	Control	Neapolitan_Mastiff	NeapolitanMastiff	missing	9615	9615	Canis_lupus_familiaris	9615
338818	UMCUSAM000000338818	SAMN15625928	Control	Norwegian_Elkhound	NorwegianElkhound	male	9615	9615	Canis_lupus_familiaris	9615
338819	UMCUSAF000000338819	SAMN15625929	Control	Norwegian_Elkhound	NorwegianElkhound	female	9615	9615	Canis_lupus_familiaris	9615
338820	UMCUSAM000000338820	SAMN15625930	Control	Norwegian_Elkhound	NorwegianElkhound	male	9615	9615	Canis_lupus_familiaris	9615
338821	UMCUSAM000000338821	SAMN15625931	Control	Norwegian_Elkhound	NorwegianElkhound	male	9615	9615	Canis_lupus_familiaris	9615
338822	UMCUSAM000000338822	SAMN15625932	Control	Newfoundland	Newfoundland	male	9615	9615	Canis_lupus_familiaris	9615
338823	UMCUSAM000000338823	SAMN15625933	Control	Norwegian_Lundehund	NorwegianLundehund	male	9615	9615	Canis_lupus_familiaris	9615
338824	UMCUSAF000000338824	SAMN15625934	Control	Norwegian_Lundehund	NorwegianLundehund	female	9615	9615	Canis_lupus_familiaris	9615
338825	UMCUSAU000000338825	SAMN15625935	Control	Norwegian_Lundehund	NorwegianLundehund	missing	9615	9615	Canis_lupus_familiaris	9615
338826	UMCUSAF000000338826	SAMN15625936	Control	Norfolk_Terrier	NorfolkTerrier	female	9615	9615	Canis_lupus_familiaris	9615
338827	UMCUSAM000000338827	SAMN15625937	Control	Norfolk_Terrier	NorfolkTerrier	male	9615	9615	Canis_lupus_familiaris	9615
338828	UMCUSAF000000338828	SAMN15625938	Control	Nova_Scotia_Duck_Tolling_Retriever	NovaScotiaDuckTollingRetriever	female	9615	9615	Canis_lupus_familiaris	9615
338829	UMCUSAF000000338829	SAMN15625939	Control	Nova_Scotia_Duck_Tolling_Retriever	NovaScotiaDuckTollingRetriever	female	9615	9615	Canis_lupus_familiaris	9615
338830	UMCUSAF000000338830	SAMN15625940	Control	Old_English_Sheepdog	OldEnglishSheepdog	female	9615	9615	Canis_lupus_familiaris	9615
338831	UMCUSAM000000338831	SAMN15625941	Control	Old_English_Sheepdog	OldEnglishSheepdog	male	9615	9615	Canis_lupus_familiaris	9615
338832	UMCUSAF000000338832	SAMN15625942	Control	Old_English_Sheepdog	OldEnglishSheepdog	female	9615	9615	Canis_lupus_familiaris	9615
338833	UMCUSAF000000338833	SAMN15625943	Control	Otterhound	Otterhound	female	9615	9615	Canis_lupus_familiaris	9615
338834	UMCUSAM000000338834	SAMN15625944	Control	Otterhound	Otterhound	male	9615	9615	Canis_lupus_familiaris	9615
338835	UMCUSAF000000338835	SAMN15625945	Control	Otterhound	Otterhound	female	9615	9615	Canis_lupus_familiaris	9615
338836	UMCUSAM000000338836	SAMN15625946	Control	Papillon	Papillon	male	9615	9615	Canis_lupus_familiaris	9615
338837	UMCUSAM000000338837	SAMN15625947	Control	Papillon	Papillon	male	9615	9615	Canis_lupus_familiaris	9615
338838	UMCUSAF000000338838	SAMN15625948	Control	Petit_Basset_Griffon_Vendeen	PetitBassetGriffonVendeen	female	9615	9615	Canis_lupus_familiaris	9615
338839	UMCUSAM000000338839	SAMN15625949	Control	Petit_Basset_Griffon_Vendeen	PetitBassetGriffonVendeen	male	9615	9615	Canis_lupus_familiaris	9615
338840	UMCUSAM000000338840	SAMN15625950	Control	Petit_Basset_Griffon_Vendeen	PetitBassetGriffonVendeen	male	9615	9615	Canis_lupus_familiaris	9615
338841	UMCUSAF000000338841	SAMN15625951	Control	Pharaoh_Hound	PharaohHound	female	9615	9615	Canis_lupus_familiaris	9615
338842	UMCUSAF000000338842	SAMN15625952	Control	Pharaoh_Hound	PharaohHound	female	9615	9615	Canis_lupus_familiaris	9615
338843	UMCUSAU000000338843	SAMN15625953	Control	Pharaoh_Hound	PharaohHound	missing	9615	9615	Canis_lupus_familiaris	9615
338844	UMCUSAM000000338844	SAMN15625954	Control	Portuguese_Podengo_Pequeno	PortuguesePodengoPequeno	male	9615	9615	Canis_lupus_familiaris	9615
338845	UMCUSAM000000338845	SAMN15625955	Control	Portuguese_Podengo_Pequeno	PortuguesePodengoPequeno	male	9615	9615	Canis_lupus_familiaris	9615
338846	UMCUSAF000000338846	SAMN15625956	Control	Portuguese_Water_Dog	PortugueseWaterDog	female	9615	9615	Canis_lupus_familiaris	9615
338847	UMCUSAM000000338847	SAMN15625957	Control	Portuguese_Water_Dog	PortugueseWaterDog	male	9615	9615	Canis_lupus_familiaris	9615
338848	UMCUSAM000000338848	SAMN15625958	Control	Portuguese_Water_Dog	PortugueseWaterDog	male	9615	9615	Canis_lupus_familiaris	9615
338849	UMCUSAM000000338849	SAMN15625959	Control	Pumi	Pumi	male	9615	9615	Canis_lupus_familiaris	9615
338850	UMCUSAM000000338850	SAMN15625960	Control	Pumi	Pumi	male	9615	9615	Canis_lupus_familiaris	9615
338851	UMCUSAM000000338851	SAMN15625961	Control	Pumi	Pumi	male	9615	9615	Canis_lupus_familiaris	9615
338852	UMCUSAM000000338852	SAMN15625962	Control	Rhodesian_Ridgeback	RhodesianRidgeback	male	9615	9615	Canis_lupus_familiaris	9615
338853	UMCUSAM000000338853	SAMN15625963	Control	Teddy_Roosevelt_Terrier	TeddyRooseveltTerrier	male	9615	9615	Canis_lupus_familiaris	9615
338854	UMCUSAF000000338854	SAMN15625964	Control	Teddy_Roosevelt_Terrier	TeddyRooseveltTerrier	female	9615	9615	Canis_lupus_familiaris	9615
338855	UMCUSAU000000338855	SAMN15625965	Control	Irish_Red_and_White_Setter	IrishRedAndWhiteSetter	missing	9615	9615	Canis_lupus_familiaris	9615
338856	UMCUSAF000000338856	SAMN15625966	Control	Samoyed	Samoyed	female	9615	9615	Canis_lupus_familiaris	9615
338857	UMCUSAM000000338857	SAMN15625967	Control	Samoyed	Samoyed	male	9615	9615	Canis_lupus_familiaris	9615
338858	UMCUSAF000000338858	SAMN15625968	Control	Samoyed	Samoyed	female	9615	9615	Canis_lupus_familiaris	9615
338859	UMCUSAF000000338859	SAMN15625969	Control	Sealyham_Terrier	SealyhamTerrier	female	9615	9615	Canis_lupus_familiaris	9615
338860	UMCUSAF000000338860	SAMN15625970	Control	Sealyham_Terrier	SealyhamTerrier	female	9615	9615	Canis_lupus_familiaris	9615
338861	UMCUSAM000000338861	SAMN15625971	Control	Sealyham_Terrier	SealyhamTerrier	male	9615	9615	Canis_lupus_familiaris	9615
338862	UMCUSAF000000338862	SAMN15625972	Control	Sealyham_Terrier	SealyhamTerrier	female	9615	9615	Canis_lupus_familiaris	9615
338863	UMCUSAM000000338863	SAMN15625973	Control	Sealyham_Terrier	SealyhamTerrier	male	9615	9615	Canis_lupus_familiaris	9615
338864	UMCUSAF000000338864	SAMN15625974	Control	Sealyham_Terrier	SealyhamTerrier	female	9615	9615	Canis_lupus_familiaris	9615
338865	UMCUSAM000000338865	SAMN15625975	Control	Sealyham_Terrier	SealyhamTerrier	male	9615	9615	Canis_lupus_familiaris	9615
338866	UMCUSAF000000338866	SAMN15625976	Control	Sealyham_Terrier	SealyhamTerrier	female	9615	9615	Canis_lupus_familiaris	9615
338867	UMCUSAF000000338867	SAMN15625977	Control	Sealyham_Terrier	SealyhamTerrier	female	9615	9615	Canis_lupus_familiaris	9615
338868	UMCUSAM000000338868	SAMN15625978	Control	Sealyham_Terrier	SealyhamTerrier	male	9615	9615	Canis_lupus_familiaris	9615
338869	UMCUSAF000000338869	SAMN15625979	Control	Chinese_Shar-Pei	ChineseSharPei	female	9615	9615	Canis_lupus_familiaris	9615
338870	UMCUSAF000000338870	SAMN15625980	Control	Chinese_Shar-Pei	ChineseSharPei	female	9615	9615	Canis_lupus_familiaris	9615
338871	UMCUSAM000000338871	SAMN15625981	Control	Chinese_Shar-Pei	ChineseSharPei	male	9615	9615	Canis_lupus_familiaris	9615
338872	UMCUSAF000000338872	SAMN15625982	Control	Shiba_Inu	ShibaInu	female	9615	9615	Canis_lupus_familiaris	9615
338873	UMCUSAF000000338873	SAMN15625983	Control	Shih_Tzu	ShihTzu	female	9615	9615	Canis_lupus_familiaris	9615
338874	UMCUSAM000000338874	SAMN15625984	Control	Shikoku	Shikoku	male	9615	9615	Canis_lupus_familiaris	9615
338875	UMCUSAF000000338875	SAMN15625985	Control	Silky_Terrier	SilkyTerrier	female	9615	9615	Canis_lupus_familiaris	9615
338876	UMCUSAM000000338876	SAMN15625986	Control	Silky_Terrier	SilkyTerrier	male	9615	9615	Canis_lupus_familiaris	9615
338877	UMCUSAM000000338877	SAMN15625987	Control	Silky_Terrier	SilkyTerrier	male	9615	9615	Canis_lupus_familiaris	9615
338878	UMCUSAM000000338878	SAMN15625988	Control	Silky_Terrier	SilkyTerrier	male	9615	9615	Canis_lupus_familiaris	9615
338879	UMCUSAM000000338879	SAMN15625989	Control	Silky_Terrier	SilkyTerrier	male	9615	9615	Canis_lupus_familiaris	9615
338880	UMCUSAF000000338880	SAMN15625990	Control	Schipperke	Schipperke	female	9615	9615	Canis_lupus_familiaris	9615
338881	UMCUSAM000000338881	SAMN15625991	Control	Schipperke	Schipperke	male	9615	9615	Canis_lupus_familiaris	9615
338882	UMCUSAF000000338882	SAMN15625992	Control	Smooth_Fox_Terrier	SmoothFoxTerrier	female	9615	9615	Canis_lupus_familiaris	9615
338883	UMCUSAM000000338883	SAMN15625993	Control	Smooth_Fox_Terrier	SmoothFoxTerrier	male	9615	9615	Canis_lupus_familiaris	9615
338884	UMCUSAM000000338884	SAMN15625994	Control	Smooth_Fox_Terrier	SmoothFoxTerrier	male	9615	9615	Canis_lupus_familiaris	9615
338885	UMCUSAF000000338885	SAMN15625995	Control	Smooth_Fox_Terrier	SmoothFoxTerrier	female	9615	9615	Canis_lupus_familiaris	9615
338886	UMCUSAF000000338886	SAMN15625996	Control	Smooth_Fox_Terrier	SmoothFoxTerrier	female	9615	9615	Canis_lupus_familiaris	9615
338887	UMCUSAM000000338887	SAMN15625997	Control	Smooth_Fox_Terrier	SmoothFoxTerrier	male	9615	9615	Canis_lupus_familiaris	9615
338888	UMCUSAF000000338888	SAMN15625998	Control	Spinone_Italiano	SpinoneItaliano	female	9615	9615	Canis_lupus_familiaris	9615
338889	UMCUSAF000000338889	SAMN15625999	Control	Spinone_Italiano	SpinoneItaliano	female	9615	9615	Canis_lupus_familiaris	9615
338890	UMCUSAM000000338890	SAMN15626000	Control	Spinone_Italiano	SpinoneItaliano	male	9615	9615	Canis_lupus_familiaris	9615
338891	UMCUSAM000000338891	SAMN15626001	Control	Spinone_Italiano	SpinoneItaliano	male	9615	9615	Canis_lupus_familiaris	9615
338892	UMCUSAM000000338892	SAMN15626002	Control	Spinone_Italiano	SpinoneItaliano	male	9615	9615	Canis_lupus_familiaris	9615
338893	UMCUSAM000000338893	SAMN15626003	Control	Spinone_Italiano	SpinoneItaliano	male	9615	9615	Canis_lupus_familiaris	9615
338894	UMCUSAF000000338894	SAMN15626004	Control	Shetland_Sheepdog	ShetlandSheepdog	female	9615	9615	Canis_lupus_familiaris	9615
338895	UMCUSAM000000338895	SAMN15626005	Control	Shetland_Sheepdog	ShetlandSheepdog	male	9615	9615	Canis_lupus_familiaris	9615
338896	UMCUSAF000000338896	SAMN15626006	Control	Staffordshire_Bull_Terrier	StaffordshireBullTerrier	female	9615	9615	Canis_lupus_familiaris	9615
338897	UMCUSAF000000338897	SAMN15626007	Control	Staffordshire_Bull_Terrier	StaffordshireBullTerrier	female	9615	9615	Canis_lupus_familiaris	9615
338898	UMCUSAM000000338898	SAMN15626008	Control	Staffordshire_Bull_Terrier	StaffordshireBullTerrier	male	9615	9615	Canis_lupus_familiaris	9615
338899	UMCUSAU000000338899	SAMN15626009	Control	Saint_Bernard	SaintBernard	missing	9615	9615	Canis_lupus_familiaris	9615
338900	UMCUSAU000000338900	SAMN15626010	Control	Saint_Bernard	SaintBernard	missing	9615	9615	Canis_lupus_familiaris	9615
338901	UMCUSAF000000338901	SAMN15626011	Control	Saint_Bernard	SaintBernard	female	9615	9615	Canis_lupus_familiaris	9615
338902	UMCUSAM000000338902	SAMN15626012	Control	Stabyhoun	Stabyhoun	male	9615	9615	Canis_lupus_familiaris	9615
338903	UMCUSAM000000338903	SAMN15626013	Control	Sussex_Spaniel	SussexSpaniel	male	9615	9615	Canis_lupus_familiaris	9615
338904	UMCUSAF000000338904	SAMN15626014	Control	Sussex_Spaniel	SussexSpaniel	female	9615	9615	Canis_lupus_familiaris	9615
338905	UMCUSAF000000338905	SAMN15626015	Control	Sussex_Spaniel	SussexSpaniel	female	9615	9615	Canis_lupus_familiaris	9615
338906	UMCUSAM000000338906	SAMN15626016	Control	Sussex_Spaniel	SussexSpaniel	male	9615	9615	Canis_lupus_familiaris	9615
338907	UMCUSAF000000338907	SAMN15626017	Control	Sussex_Spaniel	SussexSpaniel	female	9615	9615	Canis_lupus_familiaris	9615
338908	UMCUSAF000000338908	SAMN15626018	Control	Sussex_Spaniel	SussexSpaniel	female	9615	9615	Canis_lupus_familiaris	9615
338909	UMCUSAM000000338909	SAMN15626019	Control	Swedish_Vallhund	SwedishVallhund	male	9615	9615	Canis_lupus_familiaris	9615
338910	UMCUSAU000000338910	SAMN15626020	Control	Tibetan_Spaniel	TibetanSpaniel	missing	9615	9615	Canis_lupus_familiaris	9615
338911	UMCUSAM000000338911	SAMN15626021	Control	Tibetan_Spaniel	TibetanSpaniel	male	9615	9615	Canis_lupus_familiaris	9615
338912	UMCUSAF000000338912	SAMN15626022	Control	Tibetan_Spaniel	TibetanSpaniel	female	9615	9615	Canis_lupus_familiaris	9615
338913	UMCUSAF000000338913	SAMN15626023	Control	Tibetan_Spaniel	TibetanSpaniel	female	9615	9615	Canis_lupus_familiaris	9615
338914	UMCUSAM000000338914	SAMN15626024	Control	Tosa_Inu	TosaInu	male	9615	9615	Canis_lupus_familiaris	9615
338915	UMCUSAM000000338915	SAMN15626025	Control	Tosa_Inu	TosaInu	male	9615	9615	Canis_lupus_familiaris	9615
[truncated: 2,118 more rows]
